# Supplementary material for: Diethyl 2,6-dihy­droxy-4-(3-nitro­phen­yl)-2,6-bis­(trifluoro­meth­yl)piperidine-3,5-dicarboxyl­ate
Source: Acta Crystallogr Sect E Struct Rep Online. 2012 Jan 14;68(Pt 2):o400–1. doi: 10.1107/S1600536811055346 (PMC3275076; doi:10.1107/S1600536811055346)
Supplement: Supplementary file 1 [file e-68-0o400-sup1.cif]

##############################################################################
#                                                                            #
# This CIF contains the data in a paper accepted for publication in          #
# Acta Crystallographica Section E. It conforms to the requirements of       #
# Notes for Authors for Acta Crystallographica Section E, and has been       #
# peer reviewed under the auspices of the IUCr Commission on Journals.       #
#                                                                            #
# Full details of the Crystallographic Information File format               #
# are given in the paper "The Crystallographic Information File (CIF):       #
# a New Standard Archive File for Crystallography" by S. R. Hall, F. H.      #
# Allen and I. D. Brown [Acta Cryst. (1991), A47, 655-685].                  #
#                                                                            #
# The current version of the core CIF dictionary is obtainable from          #
# ftp://ftp.iucr.org/pub/cif_core.dic.                                       #
#                                                                            #
# Software is freely available for graphical display of the structure(s)     #
# in this CIF. For information consult the CIF software page                 #
# http://www.iucr.org/resources/cif/software.                                #
#                                                                            #
# This file may be used for bona fide research purposes within the           #
# scientific community so long as proper attribution is given to the journal # 
# article from which it was obtained.                                        #
#                                                                            #
##############################################################################
data_global
_audit_creation_method     'form.cif (version 2.0)'
_journal_data_validation_number     ?
_journal_date_recd_electronic     2011-12-16
_journal_date_accepted     2011-12-23
_journal_name_full     'Acta Crystallographica, Section E'
_journal_year     2012
_journal_volume     68
_journal_issue      2
_journal_page_first     o400
_journal_page_last     o401
_journal_paper_category     QO
_journal_paper_doi     10.1107/S1600536811055346
_journal_coeditor_code     RZ2690
_publ_contact_author_name     'Prof. Fun, Hoong-Kun'
_publ_contact_author_address
;
      X-ray Crystallography Unit
      School of Physics
      Universiti Sains Malaysia
      11800 USM, Penang
      MALAYSIA
;
_publ_contact_author_email     'hkfun@usm.my'
_publ_contact_author_fax     '604 6579150'
_publ_contact_author_phone     '604 6533652'
_publ_section_title
;\
Diethyl
2,6-dihydroxy-4-(3-nitrophenyl)-2,6-bis(trifluoromethyl)piperidine-3,5-\
dicarboxylate
;
loop_
    _publ_author_name
    _publ_author_footnote
    _publ_author_address
    'Fun, Hoong-Kun'
;
Thomson Reuters ResearcherID: A-3561-2009.
;
;
X-ray Crystallography Unit
School of Physics
Universiti Sains Malaysia
11800 USM, Penang
Malaysia
;
    'Suhana Arshad' ?
;
X-ray Crystallography Unit
School of Physics
Universiti Sains Malaysia
11800 USM, Penang
Malaysia
;
    'B. Palakshi Reddy' ?
;
Organic Chemistry Division
School of Advanced Sciences
VIT University
Vellore 632 014
India
;
    'V. Vijayakumar' ?
;
Organic Chemistry Division
School of Advanced Sciences
VIT University
Vellore 632 014
India
;
    'S. Sarveswari' ?
;
Organic Chemistry Division
School of Advanced Sciences
VIT University
Vellore 632 014
India
;
data_I
_audit_creation_method     SHELXL-97
_chemical_name_systematic
;
Diethyl 2,6-dihydroxy-4-(3-nitrophenyl)-
2,6-bis(trifluoromethyl)piperidine-3,5-dicarboxylate
;
_chemical_name_common     ?
_chemical_formula_moiety     'C19 H20 F6 N2 O8'
_chemical_formula_sum     'C19 H20 F6 N2 O8'
_chemical_formula_iupac     'C19 H20 F6 N2 O8'
_chemical_formula_weight     518.37
_chemical_melting_point     ?
_symmetry_cell_setting     monoclinic
_symmetry_space_group_name_H-M     'C 2/c'
_symmetry_space_group_name_Hall     '-C 2yc'
loop_
    _symmetry_equiv_pos_as_xyz
    'x, y, z'
    '-x, y, -z+1/2'
    'x+1/2, y+1/2, z'
    '-x+1/2, y+1/2, -z+1/2'
    '-x, -y, -z'
    'x, -y, z-1/2'
    '-x+1/2, -y+1/2, -z'
    'x+1/2, -y+1/2, z-1/2'
_cell_length_a     17.7353(16)
_cell_length_b     15.2025(14)
_cell_length_c     17.3003(16)
_cell_angle_alpha     90.00
_cell_angle_beta     91.049(2)
_cell_angle_gamma     90.00
_cell_volume     4663.7(7)
_cell_formula_units_Z     8
_cell_measurement_reflns_used     4307
_cell_measurement_theta_min     2.93
_cell_measurement_theta_max     27.10
_cell_measurement_temperature     296(2)
_exptl_crystal_description     'block'
_exptl_crystal_colour     'colourless'
_exptl_crystal_size_max     0.21
_exptl_crystal_size_mid     0.21
_exptl_crystal_size_min     0.14
_exptl_crystal_density_diffrn     1.477
_exptl_crystal_density_meas     ?
_exptl_crystal_density_method     'not measured'
_exptl_crystal_F_000     2128
_exptl_absorpt_coefficient_mu     0.144
_exptl_absorpt_correction_type     multi-scan
_exptl_absorpt_process_details     '(SADABS; Bruker, 2009)'
_exptl_absorpt_correction_T_min     0.9701
_exptl_absorpt_correction_T_max     0.9804
_exptl_special_details     ?
_diffrn_ambient_temperature     296(2)
_diffrn_radiation_type     MoK\a
_diffrn_radiation_wavelength     0.71073
_diffrn_radiation_source     'fine-focus sealed tube'
_diffrn_radiation_monochromator     graphite
_diffrn_measurement_device_type
;
Bruker SMART APEXII DUO CCD area-detector
;
_diffrn_measurement_method     '\f and \w scans'
_diffrn_detector_area_resol_mean     ?
_diffrn_reflns_number     19801
_diffrn_reflns_av_R_equivalents     0.0275
_diffrn_reflns_av_sigmaI/netI     0.0288
_diffrn_reflns_theta_min     1.76
_diffrn_reflns_theta_max     27.49
_diffrn_reflns_theta_full     27.49
_diffrn_measured_fraction_theta_max     0.999
_diffrn_measured_fraction_theta_full     0.999
_diffrn_reflns_limit_h_min     -23
_diffrn_reflns_limit_h_max     22
_diffrn_reflns_limit_k_min     -19
_diffrn_reflns_limit_k_max     19
_diffrn_reflns_limit_l_min     -22
_diffrn_reflns_limit_l_max     22
_diffrn_standards_number     0
_diffrn_standards_interval_count     .
_diffrn_standards_interval_time     .
_diffrn_standards_decay_%     ?
_refine_special_details
;
Refinement of <i>F</i>^2^ against ALL reflections. The weighted <i>R</i>-factor
<i>wR</i> and goodness of fit <i>S</i> are based on <i>F</i>^2^, conventional
<i>R</i>-factors <i>R</i> are based on <i>F</i>, with <i>F</i> set to zero for
negative <i>F</i>^2^. The threshold expression of <i>F</i>^2^ >
\s(<i>F</i>^2^) is used only for calculating <i>R</i>-factors(gt) <i>etc</i>.
and is not relevant to the choice of reflections for refinement.
<i>R</i>-factors based on <i>F</i>^2^ are statistically about twice as large
as those based on <i>F</i>, and <i>R</i>- factors based on ALL data will be
even larger.
;
_reflns_number_total     5339
_reflns_number_gt     3229
_reflns_threshold_expression     'I>2\s(I)'
_refine_ls_structure_factor_coef     Fsqd
_refine_ls_matrix_type     full
_refine_ls_R_factor_all     0.0804
_refine_ls_R_factor_gt     0.0443
_refine_ls_wR_factor_gt     0.1064
_refine_ls_wR_factor_ref     0.1247
_refine_ls_goodness_of_fit_ref     1.021
_refine_ls_restrained_S_all     1.021
_refine_ls_number_reflns     5339
_refine_ls_number_parameters     376
_refine_ls_number_restraints     104
_refine_ls_hydrogen_treatment     mixed
_refine_ls_weighting_scheme     calc
_refine_ls_weighting_details
         'calc w=1/[\s^2^(Fo^2^)+(0.0493P)^2^+2.0652P] where P=(Fo^2^+2Fc^2^)/3'
_atom_sites_solution_hydrogens     geom
_atom_sites_solution_primary     direct
_atom_sites_solution_secondary     difmap
_refine_ls_shift/su_max     0.000
_refine_ls_shift/su_mean     0.000
_refine_diff_density_max     0.208
_refine_diff_density_min     -0.188
_refine_ls_extinction_method     'SHELXTL (Sheldrick, 2008)'
_refine_ls_extinction_coef     0.00084(15)
_refine_ls_extinction_expression
                                  'Fc^*^=kFc[1+0.001xFc^2^\l^3^/sin(2\q)]^-1/4^'
loop_
    _atom_type_symbol
    _atom_type_description
    _atom_type_scat_dispersion_real
    _atom_type_scat_dispersion_imag
    _atom_type_scat_source
    'C' 'C' 0.0033 0.0016
                         'International Tables Vol C Tables 4.2.6.8 and 6.1.1.4'
    'H' 'H' 0.0000 0.0000
                         'International Tables Vol C Tables 4.2.6.8 and 6.1.1.4'
    'N' 'N' 0.0061 0.0033
                         'International Tables Vol C Tables 4.2.6.8 and 6.1.1.4'
    'O' 'O' 0.0106 0.0060
                         'International Tables Vol C Tables 4.2.6.8 and 6.1.1.4'
    'F' 'F' 0.0171 0.0103
                         'International Tables Vol C Tables 4.2.6.8 and 6.1.1.4'
_computing_data_collection     'APEX2 (Bruker, 2009)'
_computing_cell_refinement     'SAINT (Bruker, 2009)'
_computing_data_reduction     'SAINT (Bruker, 2009)'
_computing_structure_solution     'SHELXTL (Sheldrick, 2008)'
_computing_structure_refinement     'SHELXTL (Sheldrick, 2008)'
_computing_molecular_graphics     'SHELXTL (Sheldrick, 2008)'
_computing_publication_material
;
SHELXTL (Sheldrick, 2008) and PLATON (Spek, 2009)
;
loop_
    _atom_site_type_symbol
    _atom_site_label
    _atom_site_fract_x
    _atom_site_fract_y
    _atom_site_fract_z
    _atom_site_U_iso_or_equiv
    _atom_site_adp_type
    _atom_site_calc_flag
    _atom_site_refinement_flags
    _atom_site_occupancy
    _atom_site_symmetry_multiplicity
    _atom_site_disorder_assembly
    _atom_site_disorder_group
    F F1 0.36213(8) 0.39434(9) 0.23934(8) 0.0892(5) Uani d . 1 1 . .
    F F2 0.44369(7) 0.30673(10) 0.19217(8) 0.0896(5) Uani d . 1 1 . .
    F F3 0.37694(9) 0.26642(10) 0.28772(7) 0.0906(5) Uani d . 1 1 . .
    F F4 0.10958(8) 0.36187(10) 0.23426(8) 0.0903(5) Uani d . 1 1 . .
    F F5 0.04642(7) 0.25576(11) 0.18300(8) 0.0940(5) Uani d . 1 1 . .
    F F6 0.11954(8) 0.23302(10) 0.28156(7) 0.0887(5) Uani d . 1 1 . .
    O O1 0.26864(19) -0.15284(15) -0.12905(13) 0.1564(11) Uani d . 1 1 . .
    O O2 0.27330(16) -0.01793(15) -0.15351(11) 0.1287(9) Uani d . 1 1 . .
    O O3 0.4418(19) 0.106(3) 0.163(2) 0.060(4) Uani d PU 0.212(18) 1 A 1
    C C13 0.4982(16) 0.046(2) 0.1072(17) 0.103(5) Uani d PU 0.212(18) 1 A 1
    H H13A 0.4682 0.0137 0.0696 0.123 Uiso calc PR 0.212(18) 1 A 1
    H H13B 0.5317 0.0851 0.0795 0.123 Uiso calc PR 0.212(18) 1 A 1
    C C14 0.5328(18) -0.001(2) 0.145(2) 0.146(8) Uani d PU 0.212(18) 1 A 1
    H H14A 0.5785 -0.0162 0.1188 0.219 Uiso calc PR 0.212(18) 1 A 1
    H H14B 0.5040 -0.0539 0.1532 0.219 Uiso calc PR 0.212(18) 1 A 1
    H H14C 0.5449 0.0258 0.1934 0.219 Uiso calc PR 0.212(18) 1 A 1
    O O3A 0.4362(6) 0.0929(8) 0.1583(7) 0.085(2) Uani d PU 0.788(18) 1 A 2
    C C13A 0.5125(4) 0.0683(6) 0.1339(4) 0.0949(19) Uani d PU 0.788(18) 1 A 2
    H H13C 0.5483 0.0687 0.1770 0.114 Uiso calc PR 0.788(18) 1 A 2
    H H13D 0.5305 0.1067 0.0934 0.114 Uiso calc PR 0.788(18) 1 A 2
    C C14A 0.4973(5) -0.0272(5) 0.1033(5) 0.127(3) Uani d PU 0.788(18) 1 A 2
    H H14D 0.5434 -0.0518 0.0846 0.191 Uiso calc PR 0.788(18) 1 A 2
    H H14E 0.4604 -0.0253 0.0621 0.191 Uiso calc PR 0.788(18) 1 A 2
    H H14F 0.4789 -0.0630 0.1446 0.191 Uiso calc PR 0.788(18) 1 A 2
    O O4 0.41966(8) 0.17953(11) 0.05490(9) 0.0736(5) Uani d . 1 1 A .
    O O6 0.09483(8) 0.14011(10) 0.04494(8) 0.0658(4) Uani d . 1 1 . .
    N N1 0.24395(8) 0.29412(10) 0.19612(8) 0.0462(4) Uani d . 1 1 . .
    H H1N1 0.2380 0.3481 0.1947 0.069 Uiso d R 1 1 . .
    N N2 0.27191(15) -0.07751(16) -0.10851(13) 0.0909(7) Uani d . 1 1 . .
    O O7 0.16066(8) 0.30333(9) 0.09062(8) 0.0552(4) Uani d . 1 1 . .
    O O8 0.32528(8) 0.32280(9) 0.09458(8) 0.0551(4) Uani d . 1 1 . .
    C C1 0.32495(9) 0.17525(12) 0.15245(10) 0.0447(4) Uani d . 1 1 A .
    H H1A 0.3228 0.1466 0.2031 0.054 Uiso calc R 1 1 . .
    C C2 0.25852(9) 0.14162(11) 0.10170(9) 0.0413(4) Uani d . 1 1 . .
    H H2A 0.2559 0.1780 0.0549 0.050 Uiso calc R 1 1 . .
    C C3 0.18628(10) 0.15865(12) 0.14797(10) 0.0455(4) Uani d . 1 1 . .
    H H3A 0.1924 0.1309 0.1988 0.055 Uiso calc R 1 1 . .
    C C4 0.17731(10) 0.25802(12) 0.16000(10) 0.0471(4) Uani d . 1 1 . .
    C C5 0.31612(10) 0.27463(12) 0.16372(10) 0.0458(4) Uani d . 1 1 . .
    C C6 0.26648(11) 0.04661(12) 0.07686(10) 0.0480(4) Uani d . 1 1 . .
    C C7 0.27170(15) -0.02213(14) 0.12943(13) 0.0756(7) Uani d . 1 1 . .
    H H7A 0.2712 -0.0101 0.1821 0.091 Uiso calc R 1 1 . .
    C C8 0.27757(19) -0.10787(16) 0.10466(16) 0.0975(10) Uani d . 1 1 . .
    H H8A 0.2809 -0.1532 0.1406 0.117 Uiso calc R 1 1 . .
    C C9 0.27849(17) -0.12666(15) 0.02689(16) 0.0892(8) Uani d . 1 1 . .
    H H9A 0.2826 -0.1844 0.0097 0.107 Uiso calc R 1 1 . .
    C C10 0.27314(13) -0.05851(14) -0.02482(12) 0.0649(6) Uani d . 1 1 . .
    C C11 0.26732(11) 0.02741(13) -0.00142(11) 0.0525(5) Uani d . 1 1 . .
    H H11A 0.2640 0.0724 -0.0378 0.063 Uiso calc R 1 1 . .
    C C12 0.39930(11) 0.15197(14) 0.11582(12) 0.0543(5) Uani d . 1 1 . .
    C C15 0.11874(11) 0.11741(14) 0.10727(11) 0.0530(5) Uani d . 1 1 B .
    O O5 0.09056(9) 0.05249(11) 0.14855(9) 0.0774(5) Uani d . 1 1 . .
    C C16 0.0290(7) 0.0034(8) 0.1123(8) 0.088(2) Uani d PU 0.746(6) 1 B 1
    H H16A 0.0284 -0.0558 0.1331 0.105 Uiso calc PR 0.746(6) 1 B 1
    H H16B 0.0375 -0.0007 0.0572 0.105 Uiso calc PR 0.746(6) 1 B 1
    C C17 -0.0461(2) 0.0461(3) 0.1254(3) 0.1125(18) Uani d PU 0.746(6) 1 B 1
    H H17A -0.0856 0.0084 0.1062 0.169 Uiso calc PR 0.746(6) 1 B 1
    H H17B -0.0483 0.1014 0.0987 0.169 Uiso calc PR 0.746(6) 1 B 1
    H H17C -0.0524 0.0558 0.1798 0.169 Uiso calc PR 0.746(6) 1 B 1
    C C16A 0.020(2) -0.006(3) 0.121(3) 0.110(7) Uani d PU 0.254(6) 1 B 2
    H H16C -0.0045 -0.0335 0.1640 0.132 Uiso calc PR 0.254(6) 1 B 2
    H H16D -0.0160 0.0283 0.0908 0.132 Uiso calc PR 0.254(6) 1 B 2
    C C17A 0.0617(8) -0.0715(10) 0.0718(8) 0.129(6) Uani d PU 0.254(6) 1 B 2
    H H17D 0.0261 -0.1119 0.0490 0.194 Uiso calc PR 0.254(6) 1 B 2
    H H17E 0.0973 -0.1033 0.1035 0.194 Uiso calc PR 0.254(6) 1 B 2
    H H17F 0.0879 -0.0411 0.0317 0.194 Uiso calc PR 0.254(6) 1 B 2
    C C18 0.37467(12) 0.31059(15) 0.22174(12) 0.0631(6) Uani d . 1 1 . .
    C C19 0.11297(13) 0.27698(17) 0.21556(12) 0.0662(6) Uani d . 1 1 . .
    H H1O7 0.1249(18) 0.270(2) 0.0612(18) 0.131(12) Uiso d . 1 1 . .
    H H1O8 0.3669(16) 0.3016(18) 0.0676(16) 0.107(10) Uiso d . 1 1 . .
loop_
    _atom_site_aniso_label
    _atom_site_aniso_U_11
    _atom_site_aniso_U_22
    _atom_site_aniso_U_33
    _atom_site_aniso_U_12
    _atom_site_aniso_U_13
    _atom_site_aniso_U_23
    F1 0.1027(11) 0.0731(9) 0.0911(10) -0.0184(8) -0.0143(8) -0.0273(8)
    F2 0.0528(8) 0.1192(12) 0.0964(10) -0.0196(7) -0.0136(7) -0.0125(9)
    F3 0.1094(11) 0.1064(11) 0.0548(7) -0.0210(9) -0.0313(7) 0.0068(7)
    F4 0.0893(10) 0.0979(11) 0.0846(9) 0.0251(8) 0.0223(7) -0.0234(8)
    F5 0.0472(7) 0.1460(14) 0.0895(10) 0.0020(8) 0.0177(7) -0.0190(9)
    F6 0.0921(10) 0.1193(12) 0.0559(8) 0.0020(8) 0.0331(7) 0.0065(8)
    O1 0.278(4) 0.0839(15) 0.1069(17) 0.0169(18) -0.0065(19) -0.0513(13)
    O2 0.235(3) 0.0943(16) 0.0572(11) 0.0125(16) 0.0104(14) -0.0131(11)
    O3 0.044(7) 0.079(8) 0.057(7) 0.004(6) -0.012(6) -0.002(6)
    C13 0.079(8) 0.125(10) 0.103(10) 0.054(8) -0.009(8) -0.031(9)
    C14 0.138(15) 0.166(17) 0.132(16) 0.080(13) -0.004(13) -0.017(14)
    O3A 0.073(4) 0.105(5) 0.078(3) 0.048(3) 0.006(3) 0.011(3)
    C13A 0.078(3) 0.126(5) 0.080(3) 0.052(3) -0.007(2) -0.012(3)
    C14A 0.142(6) 0.118(5) 0.123(5) 0.060(4) 0.038(4) 0.009(4)
    O4 0.0514(9) 0.1103(13) 0.0595(9) 0.0113(8) 0.0097(7) 0.0095(9)
    O6 0.0560(9) 0.0897(11) 0.0515(8) -0.0178(7) -0.0057(7) 0.0130(8)
    N1 0.0508(9) 0.0483(9) 0.0396(8) -0.0002(7) 0.0042(7) -0.0060(7)
    N2 0.132(2) 0.0692(15) 0.0711(14) 0.0120(13) 0.0019(13) -0.0252(12)
    O7 0.0592(8) 0.0592(9) 0.0471(7) 0.0066(7) -0.0009(6) 0.0057(6)
    O8 0.0608(9) 0.0571(8) 0.0475(7) -0.0029(7) 0.0057(6) 0.0089(6)
    C1 0.0440(10) 0.0502(10) 0.0399(9) 0.0018(8) -0.0015(7) 0.0017(8)
    C2 0.0446(10) 0.0419(10) 0.0375(9) -0.0009(8) 0.0014(7) 0.0024(7)
    C3 0.0443(10) 0.0533(11) 0.0389(9) -0.0062(8) 0.0027(7) 0.0050(8)
    C4 0.0442(10) 0.0583(12) 0.0391(9) -0.0002(8) 0.0062(8) -0.0001(8)
    C5 0.0466(10) 0.0516(11) 0.0392(9) -0.0041(8) 0.0007(8) 0.0000(8)
    C6 0.0562(11) 0.0420(10) 0.0456(10) -0.0019(8) 0.0001(8) 0.0043(8)
    C7 0.120(2) 0.0524(13) 0.0545(12) 0.0009(13) -0.0073(12) 0.0081(11)
    C8 0.167(3) 0.0501(14) 0.0751(17) 0.0019(16) -0.0128(18) 0.0135(13)
    C9 0.136(2) 0.0401(12) 0.0913(19) 0.0018(14) -0.0111(17) -0.0053(13)
    C10 0.0848(16) 0.0515(12) 0.0583(12) 0.0006(11) -0.0009(11) -0.0111(10)
    C11 0.0652(13) 0.0460(11) 0.0462(10) 0.0023(9) 0.0020(9) 0.0001(9)
    C12 0.0459(11) 0.0676(13) 0.0494(11) 0.0056(9) -0.0035(9) -0.0047(10)
    C15 0.0502(11) 0.0625(13) 0.0466(11) -0.0102(9) 0.0058(9) 0.0052(9)
    O5 0.0769(11) 0.0878(11) 0.0671(9) -0.0391(9) -0.0074(8) 0.0215(8)
    C16 0.082(4) 0.095(4) 0.086(4) -0.056(3) -0.011(3) 0.019(3)
    C17 0.075(3) 0.134(4) 0.129(4) -0.032(3) 0.012(2) -0.007(3)
    C16A 0.101(14) 0.120(13) 0.109(12) -0.031(12) -0.013(10) 0.037(10)
    C17A 0.136(11) 0.134(12) 0.116(10) -0.064(9) -0.050(8) 0.012(8)
    C18 0.0622(14) 0.0700(15) 0.0568(12) -0.0126(11) -0.0081(10) -0.0028(11)
    C19 0.0577(13) 0.0868(17) 0.0546(12) 0.0053(12) 0.0142(10) -0.0058(12)
_geom_special_details
;
All e.s.d.'s (except the e.s.d. in the dihedral angle between two l.s. planes)
are estimated using the full covariance matrix. The cell e.s.d.'s are taken
into account individually in the estimation of e.s.d.'s in distances, angles
and torsion angles; correlations between e.s.d.'s in cell parameters are only
used when they are defined by crystal symmetry. An approximate (isotropic)
treatment of cell e.s.d.'s is used for estimating e.s.d.'s involving l.s.
planes.
;
loop_
    _geom_bond_atom_site_label_1
    _geom_bond_atom_site_label_2
    _geom_bond_site_symmetry_2
    _geom_bond_distance
    _geom_bond_publ_flag
    F1 C18 . 1.329(3) ?
    F2 C18 . 1.337(2) ?
    F3 C18 . 1.324(2) ?
    F4 C19 . 1.332(3) ?
    F5 C19 . 1.338(3) ?
    F6 C19 . 1.326(3) ?
    O1 N2 . 1.200(3) ?
    O2 N2 . 1.195(3) ?
    O3 C12 . 1.31(4) ?
    O3 C13 . 1.67(5) ?
    C13 C14 . 1.14(5) ?
    C13 H13A . 0.9700 ?
    C13 H13B . 0.9700 ?
    C14 H14A . 0.9600 ?
    C14 H14B . 0.9600 ?
    C14 H14C . 0.9600 ?
    O3A C12 . 1.326(12) ?
    O3A C13A . 1.473(13) ?
    C13A C14A . 1.567(18) ?
    C13A H13C . 0.9700 ?
    C13A H13D . 0.9700 ?
    C14A H14D . 0.9600 ?
    C14A H14E . 0.9600 ?
    C14A H14F . 0.9600 ?
    O4 C12 . 1.196(2) ?
    O6 C15 . 1.202(2) ?
    N1 C4 . 1.436(2) ?
    N1 C5 . 1.438(2) ?
    N1 H1N1 . 0.8269 ?
    N2 C10 . 1.476(3) ?
    O7 C4 . 1.410(2) ?
    O7 H1O7 . 0.95(3) ?
    O8 C5 . 1.414(2) ?
    O8 H1O8 . 0.94(3) ?
    C1 C12 . 1.515(3) ?
    C1 C5 . 1.532(3) ?
    C1 C2 . 1.544(2) ?
    C1 H1A . 0.9800 ?
    C2 C6 . 1.514(2) ?
    C2 C3 . 1.545(2) ?
    C2 H2A . 0.9800 ?
    C3 C15 . 1.514(3) ?
    C3 C4 . 1.534(3) ?
    C3 H3A . 0.9800 ?
    C4 C19 . 1.533(3) ?
    C5 C18 . 1.532(3) ?
    C6 C11 . 1.386(2) ?
    C6 C7 . 1.387(3) ?
    C7 C8 . 1.377(3) ?
    C7 H7A . 0.9300 ?
    C8 C9 . 1.376(3) ?
    C8 H8A . 0.9300 ?
    C9 C10 . 1.371(3) ?
    C9 H9A . 0.9300 ?
    C10 C11 . 1.372(3) ?
    C11 H11A . 0.9300 ?
    C15 O5 . 1.322(2) ?
    O5 C16 . 1.454(11) ?
    O5 C16A . 1.59(4) ?
    C16 C17 . 1.503(14) ?
    C16 H16A . 0.9700 ?
    C16 H16B . 0.9700 ?
    C17 H17A . 0.9600 ?
    C17 H17B . 0.9600 ?
    C17 H17C . 0.9600 ?
    C16A C17A . 1.51(4) ?
    C16A H16C . 0.9700 ?
    C16A H16D . 0.9700 ?
    C17A H17D . 0.9600 ?
    C17A H17E . 0.9600 ?
    C17A H17F . 0.9600 ?
loop_
    _geom_angle_atom_site_label_1
    _geom_angle_atom_site_label_2
    _geom_angle_atom_site_label_3
    _geom_angle_site_symmetry_1
    _geom_angle_site_symmetry_3
    _geom_angle
    _geom_angle_publ_flag
    C12 O3 C13 . . 106(3) ?
    C14 C13 O3 . . 110(3) ?
    C14 C13 H13A . . 111.0 ?
    O3 C13 H13A . . 109.7 ?
    C14 C13 H13B . . 109.7 ?
    O3 C13 H13B . . 109.7 ?
    H13A C13 H13B . . 108.2 ?
    C12 O3A C13A . . 117.4(10) ?
    O3A C13A C14A . . 100.3(9) ?
    O3A C13A H13C . . 111.7 ?
    C14A C13A H13C . . 111.7 ?
    O3A C13A H13D . . 111.7 ?
    C14A C13A H13D . . 111.7 ?
    H13C C13A H13D . . 109.5 ?
    C13A C14A H14D . . 109.5 ?
    C13A C14A H14E . . 109.5 ?
    H14D C14A H14E . . 109.5 ?
    C13A C14A H14F . . 109.5 ?
    H14D C14A H14F . . 109.5 ?
    H14E C14A H14F . . 109.5 ?
    C4 N1 C5 . . 118.89(14) ?
    C4 N1 H1N1 . . 105.3 ?
    C5 N1 H1N1 . . 107.8 ?
    O2 N2 O1 . . 122.1(2) ?
    O2 N2 C10 . . 119.4(2) ?
    O1 N2 C10 . . 118.5(3) ?
    C4 O7 H1O7 . . 109.0(19) ?
    C5 O8 H1O8 . . 110.3(17) ?
    C12 C1 C5 . . 112.05(15) ?
    C12 C1 C2 . . 110.23(14) ?
    C5 C1 C2 . . 108.68(14) ?
    C12 C1 H1A . . 108.6 ?
    C5 C1 H1A . . 108.6 ?
    C2 C1 H1A . . 108.6 ?
    C6 C2 C1 . . 113.77(14) ?
    C6 C2 C3 . . 112.92(14) ?
    C1 C2 C3 . . 106.34(13) ?
    C6 C2 H2A . . 107.9 ?
    C1 C2 H2A . . 107.9 ?
    C3 C2 H2A . . 107.9 ?
    C15 C3 C4 . . 112.82(16) ?
    C15 C3 C2 . . 110.25(15) ?
    C4 C3 C2 . . 108.93(14) ?
    C15 C3 H3A . . 108.2 ?
    C4 C3 H3A . . 108.2 ?
    C2 C3 H3A . . 108.2 ?
    O7 C4 N1 . . 109.97(15) ?
    O7 C4 C19 . . 107.16(15) ?
    N1 C4 C19 . . 105.75(15) ?
    O7 C4 C3 . . 112.72(14) ?
    N1 C4 C3 . . 110.43(15) ?
    C19 C4 C3 . . 110.53(16) ?
    O8 C5 N1 . . 109.87(15) ?
    O8 C5 C1 . . 112.92(14) ?
    N1 C5 C1 . . 110.29(14) ?
    O8 C5 C18 . . 106.40(15) ?
    N1 C5 C18 . . 105.58(15) ?
    C1 C5 C18 . . 111.45(16) ?
    C11 C6 C7 . . 118.70(18) ?
    C11 C6 C2 . . 118.75(16) ?
    C7 C6 C2 . . 122.54(17) ?
    C8 C7 C6 . . 120.9(2) ?
    C8 C7 H7A . . 119.5 ?
    C6 C7 H7A . . 119.5 ?
    C9 C8 C7 . . 120.2(2) ?
    C9 C8 H8A . . 119.9 ?
    C7 C8 H8A . . 119.9 ?
    C10 C9 C8 . . 118.6(2) ?
    C10 C9 H9A . . 120.7 ?
    C8 C9 H9A . . 120.7 ?
    C9 C10 C11 . . 122.1(2) ?
    C9 C10 N2 . . 119.5(2) ?
    C11 C10 N2 . . 118.4(2) ?
    C10 C11 C6 . . 119.42(18) ?
    C10 C11 H11A . . 120.3 ?
    C6 C11 H11A . . 120.3 ?
    O4 C12 O3 . . 123.9(19) ?
    O4 C12 O3A . . 124.9(6) ?
    O4 C12 C1 . . 124.46(18) ?
    O3 C12 C1 . . 111.2(19) ?
    O3A C12 C1 . . 110.6(6) ?
    O6 C15 O5 . . 124.63(18) ?
    O6 C15 C3 . . 124.15(17) ?
    O5 C15 C3 . . 111.21(16) ?
    C15 O5 C16 . . 116.0(6) ?
    C15 O5 C16A . . 123.6(17) ?
    O5 C16 C17 . . 112.0(8) ?
    O5 C16 H16A . . 109.2 ?
    C17 C16 H16A . . 109.2 ?
    O5 C16 H16B . . 109.2 ?
    C17 C16 H16B . . 109.2 ?
    H16A C16 H16B . . 107.9 ?
    C17A C16A O5 . . 99(2) ?
    C17A C16A H16C . . 112.0 ?
    O5 C16A H16C . . 112.0 ?
    C17A C16A H16D . . 112.0 ?
    O5 C16A H16D . . 112.0 ?
    H16C C16A H16D . . 109.7 ?
    C16A C17A H17D . . 109.5 ?
    C16A C17A H17E . . 109.5 ?
    H17D C17A H17E . . 109.5 ?
    C16A C17A H17F . . 109.5 ?
    H17D C17A H17F . . 109.5 ?
    H17E C17A H17F . . 109.5 ?
    F3 C18 F1 . . 106.91(18) ?
    F3 C18 F2 . . 107.10(19) ?
    F1 C18 F2 . . 106.74(18) ?
    F3 C18 C5 . . 113.17(17) ?
    F1 C18 C5 . . 112.19(18) ?
    F2 C18 C5 . . 110.38(17) ?
    F6 C19 F4 . . 106.42(18) ?
    F6 C19 F5 . . 107.68(19) ?
    F4 C19 F5 . . 107.00(19) ?
    F6 C19 C4 . . 112.99(18) ?
    F4 C19 C4 . . 111.84(19) ?
    F5 C19 C4 . . 110.60(17) ?
loop_
    _geom_torsion_atom_site_label_1
    _geom_torsion_atom_site_label_2
    _geom_torsion_atom_site_label_3
    _geom_torsion_atom_site_label_4
    _geom_torsion_site_symmetry_1
    _geom_torsion_site_symmetry_2
    _geom_torsion_site_symmetry_3
    _geom_torsion_site_symmetry_4
    _geom_torsion
    _geom_torsion_publ_flag
    C12 O3 C13 C14 . . . . -174(4) ?
    C12 O3A C13A C14A . . . . -108.6(8) ?
    C12 C1 C2 C6 . . . . 48.7(2) ?
    C5 C1 C2 C6 . . . . 171.81(14) ?
    C12 C1 C2 C3 . . . . 173.59(15) ?
    C5 C1 C2 C3 . . . . -63.26(17) ?
    C6 C2 C3 C15 . . . . -47.4(2) ?
    C1 C2 C3 C15 . . . . -172.88(15) ?
    C6 C2 C3 C4 . . . . -171.73(14) ?
    C1 C2 C3 C4 . . . . 62.81(17) ?
    C5 N1 C4 O7 . . . . -74.3(2) ?
    C5 N1 C4 C19 . . . . 170.28(16) ?
    C5 N1 C4 C3 . . . . 50.7(2) ?
    C15 C3 C4 O7 . . . . -54.4(2) ?
    C2 C3 C4 O7 . . . . 68.37(18) ?
    C15 C3 C4 N1 . . . . -177.85(14) ?
    C2 C3 C4 N1 . . . . -55.08(18) ?
    C15 C3 C4 C19 . . . . 65.5(2) ?
    C2 C3 C4 C19 . . . . -171.74(15) ?
    C4 N1 C5 O8 . . . . 73.9(2) ?
    C4 N1 C5 C1 . . . . -51.2(2) ?
    C4 N1 C5 C18 . . . . -171.71(16) ?
    C12 C1 C5 O8 . . . . 54.7(2) ?
    C2 C1 C5 O8 . . . . -67.35(18) ?
    C12 C1 C5 N1 . . . . 178.06(14) ?
    C2 C1 C5 N1 . . . . 56.01(18) ?
    C12 C1 C5 C18 . . . . -65.0(2) ?
    C2 C1 C5 C18 . . . . 172.94(15) ?
    C1 C2 C6 C11 . . . . -120.73(19) ?
    C3 C2 C6 C11 . . . . 117.93(19) ?
    C1 C2 C6 C7 . . . . 60.4(2) ?
    C3 C2 C6 C7 . . . . -61.0(2) ?
    C11 C6 C7 C8 . . . . 0.0(4) ?
    C2 C6 C7 C8 . . . . 178.9(2) ?
    C6 C7 C8 C9 . . . . 0.1(5) ?
    C7 C8 C9 C10 . . . . -0.3(5) ?
    C8 C9 C10 C11 . . . . 0.3(4) ?
    C8 C9 C10 N2 . . . . -178.3(3) ?
    O2 N2 C10 C9 . . . . -174.1(3) ?
    O1 N2 C10 C9 . . . . 6.8(4) ?
    O2 N2 C10 C11 . . . . 7.2(4) ?
    O1 N2 C10 C11 . . . . -171.9(3) ?
    C9 C10 C11 C6 . . . . -0.2(4) ?
    N2 C10 C11 C6 . . . . 178.4(2) ?
    C7 C6 C11 C10 . . . . 0.1(3) ?
    C2 C6 C11 C10 . . . . -178.85(18) ?
    C13 O3 C12 O4 . . . . -33(3) ?
    C13 O3 C12 O3A . . . . 66(13) ?
    C13 O3 C12 C1 . . . . 153.9(18) ?
    C13A O3A C12 O4 . . . . 8.6(12) ?
    C13A O3A C12 O3 . . . . -80(14) ?
    C13A O3A C12 C1 . . . . -175.2(8) ?
    C5 C1 C12 O4 . . . . -57.3(3) ?
    C2 C1 C12 O4 . . . . 63.8(3) ?
    C5 C1 C12 O3 . . . . 115.9(16) ?
    C2 C1 C12 O3 . . . . -123.0(16) ?
    C5 C1 C12 O3A . . . . 126.5(5) ?
    C2 C1 C12 O3A . . . . -112.3(5) ?
    C4 C3 C15 O6 . . . . 57.1(3) ?
    C2 C3 C15 O6 . . . . -65.0(3) ?
    C4 C3 C15 O5 . . . . -124.01(18) ?
    C2 C3 C15 O5 . . . . 113.95(18) ?
    O6 C15 O5 C16 . . . . 3.6(7) ?
    C3 C15 O5 C16 . . . . -175.3(6) ?
    O6 C15 O5 C16A . . . . 0(2) ?
    C3 C15 O5 C16A . . . . -179(2) ?
    C15 O5 C16 C17 . . . . -85.9(8) ?
    C16A O5 C16 C17 . . . . 74(16) ?
    C15 O5 C16A C17A . . . . 84(3) ?
    C16 O5 C16A C17A . . . . 63(15) ?
    O8 C5 C18 F3 . . . . -174.73(17) ?
    N1 C5 C18 F3 . . . . 68.5(2) ?
    C1 C5 C18 F3 . . . . -51.2(2) ?
    O8 C5 C18 F1 . . . . 64.2(2) ?
    N1 C5 C18 F1 . . . . -52.5(2) ?
    C1 C5 C18 F1 . . . . -172.31(16) ?
    O8 C5 C18 F2 . . . . -54.7(2) ?
    N1 C5 C18 F2 . . . . -171.46(17) ?
    C1 C5 C18 F2 . . . . 68.8(2) ?
    O7 C4 C19 F6 . . . . 175.74(18) ?
    N1 C4 C19 F6 . . . . -67.0(2) ?
    C3 C4 C19 F6 . . . . 52.6(2) ?
    O7 C4 C19 F4 . . . . -64.2(2) ?
    N1 C4 C19 F4 . . . . 53.1(2) ?
    C3 C4 C19 F4 . . . . 172.61(17) ?
    O7 C4 C19 F5 . . . . 55.0(2) ?
    N1 C4 C19 F5 . . . . 172.24(18) ?
    C3 C4 C19 F5 . . . . -68.2(2) ?
loop_
    _geom_hbond_atom_site_label_D
    _geom_hbond_atom_site_label_H
    _geom_hbond_atom_site_label_A
    _geom_hbond_site_symmetry_A
    _geom_hbond_distance_DH
    _geom_hbond_distance_HA
    _geom_hbond_distance_DA
    _geom_hbond_angle_DHA
    _geom_hbond_publ_flag
    O7 H1O7 O6 . 0.95(3) 2.06(3) 2.848(2) 139(3) yes
    O8 H1O8 O4 . 0.94(3) 2.09(3) 2.839(2) 136(2) yes
    O7 H1O7 O4 7_555 0.95(3) 2.28(3) 2.882(2) 121(2) yes
    O8 H1O8 O6 7_555 0.94(3) 2.26(3) 2.877(2) 123(2) yes
    C11 H11A O7 7_555 0.9300 2.5000 3.272(2) 141.00 yes
    C11 H11A O8 7_555 0.9300 2.4400 3.222(2) 142.00 yes
