# Supplementary material for: Diethyl 2,6-dihy­droxy-4-(3-nitro­phen­yl)-2,6-bis­(trifluoro­meth­yl)piperidine-3,5-dicarboxyl­ate
Source: Acta Crystallogr Sect E Struct Rep Online. 2012 Jan 14;68(Pt 2):o400–1. doi: 10.1107/S1600536811055346 (PMC3275076; doi:10.1107/S1600536811055346)
Supplement: Supplementary file 2 [file e-68-0o400-Isup2.hkl]

# 
# h,k,l, Fc-squared, Fo-squared, sigma(Fo-squared) and status flag 
# 
data_I
_shelx_title ' v1m in C2/c (RT)' 
_shelx_refln_list_code          4 
_shelx_F_calc_maximum      388.54 
_exptl_crystal_F_000      2128.00 
_reflns_d_resolution_high  0.7699 
 
loop_ 
 _symmetry_equiv_pos_as_xyz 
 'x, y, z' 
 '-x, y, -z+1/2' 
 'x+1/2, y+1/2, z' 
 '-x+1/2, y+1/2, -z+1/2' 
 '-x, -y, -z' 
 'x, -y, z-1/2' 
 '-x+1/2, -y+1/2, -z' 
 'x+1/2, -y+1/2, z-1/2' 
 
_cell_length_a    17.7353 
_cell_length_b    15.2025 
_cell_length_c    17.3003 
_cell_angle_alpha  90.000 
_cell_angle_beta   91.049 
_cell_angle_gamma  90.000 
 
_shelx_F_squared_multiplier     1.000 
 
loop_ 
 _refln_index_h 
 _refln_index_k 
 _refln_index_l 
 _refln_F_squared_calc 
 _refln_F_squared_meas 
 _refln_F_squared_sigma 
 _refln_observed_status 
   2   0   0    64837.98    66833.19    512.40 o 
   4   0   0      202.48      211.51      9.69 o 
   6   0   0    61389.91    62389.14    586.76 o 
   8   0   0     6666.84     5839.88     73.36 o 
  10   0   0     1137.64     1161.71     32.86 o 
  12   0   0      152.74      209.95     20.67 o 
  14   0   0     6081.29     6033.73    125.81 o 
  16   0   0     1116.33     1154.42     52.77 o 
  18   0   0      666.24      881.21     52.26 o 
  20   0   0       53.46       35.14     21.44 o 
  22   0   0      180.41      194.33     33.68 o 
   1   1   0        8.33       30.82     10.26 o 
   3   1   0     1433.94     1473.07     16.80 o 
   5   1   0    52648.81    50944.53    303.10 o 
   7   1   0    21224.94    20673.64    155.76 o 
   9   1   0    13488.93    12939.88     94.43 o 
  11   1   0     2621.46     2418.26     42.11 o 
  13   1   0     5260.76     4818.24     66.91 o 
  15   1   0      673.32      573.71     29.58 o 
  17   1   0      590.07      520.86     29.76 o 
  19   1   0        3.83      -13.17     13.17 o 
  21   1   0        2.87       11.37     15.46 o 
  23   1   0       42.80       61.95     33.03 o 
   0   2   0    27053.35    28139.72    262.80 o 
   2   2   0      846.66      703.06      7.91 o 
   4   2   0   150964.31   158834.33   1056.13 o 
   6   2   0     5688.84     5446.92     72.90 o 
   8   2   0     4916.66     5425.91     45.83 o 
  10   2   0      526.85      675.90     15.52 o 
  12   2   0      129.33       98.60     12.14 o 
  14   2   0     3847.55     3950.18     61.09 o 
  16   2   0     1514.53     1483.21     41.72 o 
  18   2   0      115.09      183.17     20.65 o 
  20   2   0        0.00      -12.42     12.42 o 
  22   2   0        5.13       -1.96     16.70 o 
   1   3   0       19.51       12.36      3.38 o 
   3   3   0     2807.01     2605.23     25.64 o 
   5   3   0     6021.22     5567.07     49.48 o 
   7   3   0      625.47      536.24     13.51 o 
   9   3   0      218.16      255.20     21.20 o 
  11   3   0      792.63      710.33     19.96 o 
  13   3   0      147.17      168.09     18.69 o 
  15   3   0     1204.66     1199.16     37.15 o 
  17   3   0      437.99      424.93     34.06 o 
  19   3   0       63.01       17.24     14.64 o 
  21   3   0       14.64       -9.19     14.93 o 
   0   4   0      330.90      304.62      9.39 o 
   2   4   0     5932.51     5548.76     47.17 o 
   4   4   0     7260.54     7668.85     67.97 o 
   6   4   0     5660.00     5667.37     56.55 o 
   8   4   0       42.18       43.69      6.86 o 
  10   4   0     1639.79     1607.92     25.26 o 
  12   4   0      758.16      706.62     26.77 o 
  14   4   0      275.60      308.85     20.37 o 
  16   4   0       10.68       17.67     12.08 o 
  18   4   0       47.61       56.11     15.36 o 
  20   4   0       20.28       25.40     17.22 o 
  22   4   0       33.18        2.90     16.97 o 
   1   5   0     1609.58     1506.19     17.03 o 
   3   5   0     4284.32     4195.52     36.90 o 
   5   5   0      649.00      576.78     18.16 o 
   7   5   0     1200.20     1286.77     18.46 o 
   9   5   0      409.74      459.51     14.08 o 
  11   5   0      407.69      388.52     19.89 o 
  13   5   0     1715.87     1578.16     35.93 o 
  15   5   0      325.09      309.10     20.92 o 
  17   5   0      121.92       93.76     16.78 o 
  19   5   0        0.87       -1.38     14.07 o 
  21   5   0        0.59        2.38     15.76 o 
   0   6   0     3731.84     3995.93     45.84 o 
   2   6   0     6953.85     7379.43     69.38 o 
   4   6   0     2541.54     2505.63     35.47 o 
   6   6   0       49.14       62.42      6.59 o 
   8   6   0      643.28      573.45     13.75 o 
  10   6   0      743.20      711.92     20.30 o 
  12   6   0     3141.36     3261.07     51.91 o 
  14   6   0      414.38      481.13     26.59 o 
  16   6   0      146.20      163.97     35.40 o 
  18   6   0       50.58       49.91     21.38 o 
  20   6   0        0.02      -11.25     14.72 o 
   1   7   0      540.93      584.21     12.32 o 
   3   7   0     1554.35     1478.16     19.32 o 
   5   7   0     1855.69     1806.13     26.02 o 
   7   7   0      151.82      164.33      9.33 o 
   9   7   0      529.62      518.57     17.78 o 
  11   7   0      167.58      122.01     12.38 o 
  13   7   0      216.93      198.97     19.45 o 
  15   7   0       31.29       13.66     12.32 o 
  17   7   0       22.61       23.27     27.20 o 
  19   7   0        7.04        0.48     19.50 o 
  21   7   0       28.94       44.19     16.26 o 
   0   8   0      374.90      462.03     21.76 o 
   2   8   0       22.69       12.93      5.35 o 
   4   8   0      915.84      945.98     16.37 o 
   6   8   0      112.43      108.01      8.31 o 
   8   8   0     3326.05     3161.57     71.17 o 
  10   8   0      701.67      747.85     28.52 o 
  12   8   0     3267.53     3375.46     53.63 o 
  14   8   0      630.32      708.38     28.76 o 
  16   8   0        0.39      -11.15     11.15 o 
  18   8   0        0.28      -12.04     12.04 o 
  20   8   0       33.03       11.84     11.65 o 
   1   9   0      531.34      566.07     14.40 o 
   3   9   0      463.69      490.90     13.71 o 
   5   9   0      330.53      336.25     12.09 o 
   7   9   0     1479.49     1403.69     28.02 o 
   9   9   0     1553.92     1559.08     32.61 o 
  11   9   0       76.01      105.43     11.81 o 
  13   9   0        0.85       -6.34     12.18 o 
  15   9   0       10.29        3.91     15.05 o 
  17   9   0        0.12        3.84     10.96 o 
  19   9   0       35.41       41.21     28.17 o 
   0  10   0      869.89      925.28     48.96 o 
   2  10   0      164.82      178.02     12.31 o 
   4  10   0       52.71       57.90      8.91 o 
   6  10   0     1622.44     1746.43     34.12 o 
   8  10   0       20.77       28.47      8.54 o 
  10  10   0     2466.93     2598.15     55.25 o 
  12  10   0      241.11      222.45     17.75 o 
  14  10   0      410.31      462.85     19.90 o 
  16  10   0       52.12       69.89     22.48 o 
  18  10   0        0.15       16.16     24.04 o 
   1  11   0       34.77       10.15     14.59 o 
   3  11   0        2.55       -6.83      7.78 o 
   5  11   0      655.74      650.43     23.61 o 
   7  11   0       59.50       49.97      9.48 o 
   9  11   0      321.21      278.70     22.96 o 
  11  11   0      738.79      768.60     30.26 o 
  13  11   0       31.47       11.43     18.24 o 
  15  11   0       40.99       17.64     19.56 o 
  17  11   0      116.48       87.11     24.82 o 
  19  11   0        3.25        1.61     26.63 o 
   0  12   0      212.20      235.89     40.61 o 
   2  12   0      304.93      296.56     20.73 o 
   4  12   0       80.93       58.07     12.82 o 
   6  12   0     1030.70      972.56     29.73 o 
   8  12   0     2095.63     2023.85     56.97 o 
  10  12   0       29.18       13.86     16.33 o 
  12  12   0       59.00       98.19     25.61 o 
  14  12   0        2.29       -6.93     18.71 o 
  16  12   0        0.16        0.47     23.59 o 
  18  12   0       29.10       17.58     28.10 o 
   1  13   0       49.67       53.83     12.66 o 
   3  13   0       41.24       29.23     11.64 o 
   5  13   0      960.21      893.39     43.55 o 
   7  13   0       48.49       31.00     11.27 o 
   9  13   0       93.13       59.50     18.87 o 
  11  13   0        1.03      -14.98     18.18 o 
  13  13   0       98.42       97.94     27.96 o 
  15  13   0        1.52        1.57     23.07 o 
  17  13   0        1.30      -23.25     23.25 o 
   0  14   0      126.43      104.63     21.74 o 
   2  14   0        4.26        1.38     10.73 o 
   4  14   0      206.22      204.87     18.77 o 
   6  14   0      537.50      455.87     22.91 o 
   8  14   0      131.87      135.14     22.69 o 
  10  14   0       48.69       59.83     19.56 o 
  12  14   0        6.14       18.21     24.21 o 
  14  14   0       16.31      -15.74     21.04 o 
  16  14   0       15.60       20.31     26.78 o 
   1  15   0        0.73        4.53     11.74 o 
   3  15   0      463.84      507.54     26.83 o 
   5  15   0       46.35       22.59     11.92 o 
   7  15   0      139.32      138.09     22.68 o 
   9  15   0        5.94       -3.12     15.98 o 
  11  15   0        1.91        4.73     20.38 o 
  13  15   0        1.67       -4.31     27.79 o 
   0  16   0        8.47       21.91     23.53 o 
   2  16   0       36.52       53.17     17.71 o 
   4  16   0       49.08       16.24     12.30 o 
   6  16   0       31.02       36.50     17.67 o 
   8  16   0        4.67        6.09     16.81 o 
  10  16   0        3.67       -7.93     29.35 o 
  12  16   0        4.67       13.21     23.40 o 
   1  17   0       72.04       60.97     15.40 o 
   3  17   0       27.13        7.39     12.38 o 
   5  17   0       42.56       21.00     17.90 o 
   7  17   0        5.52      -15.80     15.80 o 
   9  17   0       31.97       64.47     26.54 o 
  11  17   0       23.34       -1.89     23.74 o 
   0  18   0        0.39       10.80     18.13 o 
   2  18   0        7.61        7.72     19.39 o 
   4  18   0       36.08       11.90     13.14 o 
   6  18   0       62.87       39.70     19.58 o 
   8  18   0       44.90       41.39     24.68 o 
   1  19   0        4.26      -11.32     19.90 o 
   3  19   0       11.76       20.05     19.27 o 
   5  19   0       23.86       15.68     18.46 o 
 -21   1   1       33.73       28.45     15.47 o 
 -19   1   1       79.91       68.77     21.18 o 
 -17   1   1        0.61       -3.30     12.18 o 
 -15   1   1        1.35        4.82     14.64 o 
 -13   1   1     7157.15     6944.15     96.59 o 
 -11   1   1     3853.63     3724.32     40.97 o 
  -9   1   1    12129.86    11891.93     87.08 o 
  -7   1   1     1241.00     1146.94     33.25 o 
  -5   1   1      248.83      199.52      7.91 o 
  -3   1   1    34406.00    32847.92    232.64 o 
  -1   1   1    49324.18    49220.25    377.51 o 
   1   1   1    42022.65    41234.14    272.58 o 
   3   1   1    43253.83    41931.29    278.06 o 
   5   1   1     7338.29     7193.67     56.82 o 
   7   1   1     2189.93     2163.12     41.43 o 
   9   1   1      111.38      122.50      9.06 o 
  11   1   1     1947.46     2024.50     29.91 o 
  13   1   1      657.21      639.39     24.54 o 
  15   1   1     2889.93     2952.06     59.74 o 
  17   1   1       47.76       38.78     14.79 o 
  19   1   1       57.00       77.23     17.45 o 
  21   1   1        8.04       18.45     15.21 o 
 -22   2   1       32.29       33.24     17.69 o 
 -20   2   1        7.44       -5.35     12.56 o 
 -18   2   1       23.82       17.76     13.94 o 
 -16   2   1       78.43       84.38     16.67 o 
 -14   2   1        9.82       60.90     16.68 o 
 -12   2   1       10.08        7.23     10.06 o 
 -10   2   1        6.85       30.38      7.02 o 
  -8   2   1      144.52      238.95     11.95 o 
  -6   2   1    11330.84    11228.24     89.16 o 
  -4   2   1    47340.46    46533.08    329.06 o 
  -2   2   1     2758.56     2519.77     24.52 o 
   0   2   1      348.41      571.64      8.39 o 
   2   2   1     4634.69     4599.59     27.86 o 
   4   2   1       97.16      165.89      7.16 o 
   6   2   1      825.67      853.02     15.56 o 
   8   2   1    11480.78    11650.85    139.91 o 
  10   2   1     5305.87     5047.69     47.24 o 
  12   2   1     3961.13     3969.08     49.47 o 
  14   2   1      189.86      212.71     18.29 o 
  16   2   1        0.48       -9.07     13.01 o 
  18   2   1       34.50       18.73     14.42 o 
  20   2   1        0.20      -10.55     13.89 o 
  22   2   1        1.04       11.53     18.39 o 
 -21   3   1       40.41       30.84     15.55 o 
 -19   3   1        0.34      -12.09     19.35 o 
 -17   3   1      245.43      224.59     20.87 o 
 -15   3   1       41.38        4.97     15.53 o 
 -13   3   1      294.07      356.26     23.61 o 
 -11   3   1     1341.55     1327.41     23.69 o 
  -9   3   1     1702.21     1507.70     24.31 o 
  -7   3   1     8608.34     9120.47     81.46 o 
  -5   3   1      192.42      179.37     10.01 o 
  -3   3   1    12084.90    12311.24     86.19 o 
  -1   3   1     3768.47     3576.47     30.28 o 
   1   3   1    29554.94    27549.83    157.74 o 
   3   3   1    10785.07    10827.48     70.27 o 
   5   3   1     8879.55     8311.84     64.77 o 
   7   3   1    13955.90    14260.82    100.66 o 
   9   3   1       68.15       81.85      8.08 o 
  11   3   1     3541.13     3509.63     41.00 o 
  13   3   1      107.92       61.54     14.88 o 
  15   3   1       83.58       91.23     14.97 o 
  17   3   1        3.86       19.93     13.84 o 
  19   3   1       41.81       57.26     16.57 o 
  21   3   1        0.03       10.62     16.65 o 
 -22   4   1        0.87        2.96     24.26 o 
 -20   4   1        1.62        1.29     13.22 o 
 -18   4   1      292.48      310.06     23.83 o 
 -16   4   1       17.52        0.20     16.26 o 
 -14   4   1     1325.07     1322.86     33.53 o 
 -12   4   1        3.80        7.73      7.94 o 
 -10   4   1     2371.21     2320.69     27.79 o 
  -8   4   1      651.36      842.63     16.30 o 
  -6   4   1      530.29      548.06     11.93 o 
  -4   4   1        0.14        0.60      5.89 o 
  -2   4   1      272.12      328.28      9.57 o 
   0   4   1    53074.44    51390.18    363.07 o 
   2   4   1     7722.63     7492.20     46.77 o 
   4   4   1        3.10        5.89      3.86 o 
   6   4   1     9832.52    10109.33     67.37 o 
   8   4   1     1207.84      939.99     19.16 o 
  10   4   1      480.98      458.61     16.02 o 
  12   4   1        0.00      -10.69     11.05 o 
  14   4   1      752.80      697.67     44.31 o 
  16   4   1      663.96      671.58     37.85 o 
  18   4   1       40.46       56.26     15.76 o 
  20   4   1       41.06       41.52     29.01 o 
  22   4   1       51.49       38.26     24.13 o 
 -21   5   1       13.95       50.00     20.81 o 
 -19   5   1        2.03        7.43     13.67 o 
 -17   5   1       26.30       26.76     12.63 o 
 -15   5   1      300.06      287.88     32.32 o 
 -13   5   1      286.85      291.28     18.28 o 
 -11   5   1        9.70        5.07      8.08 o 
  -9   5   1     3941.23     3815.21     39.30 o 
  -7   5   1      722.60      732.55     14.59 o 
  -5   5   1     1188.04     1122.81     16.44 o 
  -3   5   1     9508.54     9500.52     83.32 o 
  -1   5   1    21164.48    19658.39    158.53 o 
   1   5   1      153.38      119.15      5.92 o 
   3   5   1     4338.29     4477.03     39.27 o 
   5   5   1       19.05       12.26      5.07 o 
   7   5   1       16.78       50.33      6.67 o 
   9   5   1      641.90      656.24     18.90 o 
  11   5   1      270.78      257.09     20.79 o 
  13   5   1      554.32      621.88     32.27 o 
  15   5   1       79.23       65.44     13.51 o 
  17   5   1       30.15       26.02     14.97 o 
  19   5   1       29.00       30.45     16.29 o 
  21   5   1        0.67       17.33     17.36 o 
 -20   6   1       32.83       36.72     17.79 o 
 -18   6   1       24.38       47.21     15.71 o 
 -16   6   1      754.48      834.99     41.06 o 
 -14   6   1     1042.92      979.17     32.46 o 
 -12   6   1      109.11      100.62     12.39 o 
 -10   6   1     2709.99     2768.66     42.62 o 
  -8   6   1      248.60      249.89     12.60 o 
  -6   6   1      350.22      311.69     10.61 o 
  -4   6   1     2125.89     2352.99     28.15 o 
  -2   6   1     6899.76     6719.56     68.95 o 
   0   6   1     6303.24     6237.49     54.55 o 
   2   6   1     1508.67     1588.23     20.37 o 
   4   6   1       97.84      145.78      7.39 o 
   6   6   1        1.57       -5.16      5.16 o 
   8   6   1     1507.67     1602.85     24.95 o 
  10   6   1      643.15      685.28     26.60 o 
  12   6   1      125.83      161.39     16.77 o 
  14   6   1      168.06      153.25     16.54 o 
  16   6   1      229.35      220.01     25.58 o 
  18   6   1       27.34       13.39     15.59 o 
  20   6   1       10.76       -5.50     20.91 o 
 -21   7   1       86.03      111.58     31.57 o 
 -19   7   1       11.51       25.22     22.61 o 
 -17   7   1      442.45      461.23     24.66 o 
 -15   7   1       70.75       79.37     12.45 o 
 -13   7   1      101.84       87.44     14.43 o 
 -11   7   1      733.19      771.43     29.17 o 
  -9   7   1      768.75      727.38     22.34 o 
  -7   7   1     1000.34     1025.73     22.23 o 
  -5   7   1        5.76        0.89      4.79 o 
  -3   7   1      951.15     1001.32     17.92 o 
  -1   7   1    12383.44    12134.53     86.09 o 
   1   7   1     2867.39     3031.73     29.87 o 
   3   7   1       17.07       20.27      5.20 o 
   5   7   1      432.69      474.66     13.12 o 
   7   7   1      256.22      208.23     10.98 o 
   9   7   1      155.98      171.08     13.19 o 
  11   7   1      549.66      490.66     22.90 o 
  13   7   1     1867.62     1920.80     44.91 o 
  15   7   1      322.02      333.27     23.77 o 
  17   7   1      240.32      238.02     24.37 o 
  19   7   1        2.27       -7.05     24.87 o 
  21   7   1        0.00        1.30     32.45 o 
 -20   8   1        0.46       -3.98     22.27 o 
 -18   8   1        1.80      -15.88     19.56 o 
 -16   8   1        4.59       18.47     19.63 o 
 -14   8   1      272.07      249.81     15.42 o 
 -12   8   1        4.79        6.47     15.37 o 
 -10   8   1      325.98      291.36     23.16 o 
  -8   8   1        6.38        0.36      5.81 o 
  -6   8   1      222.09      226.00     10.81 o 
  -4   8   1       14.15       19.83      5.32 o 
  -2   8   1     9752.60    10154.35     80.37 o 
   0   8   1    15985.73    16148.04    113.10 o 
   2   8   1     2336.74     2667.45     28.65 o 
   4   8   1       97.48       95.61      7.39 o 
   6   8   1        8.32       13.24      6.07 o 
   8   8   1      504.39      569.51     21.00 o 
  10   8   1      851.94      839.99     26.36 o 
  12   8   1      291.13      254.27     18.51 o 
  14   8   1      877.41      847.56     32.12 o 
  16   8   1      183.80      188.84     19.80 o 
  18   8   1       82.27       41.27     16.30 o 
  20   8   1       98.47       87.06     19.24 o 
 -19   9   1       40.34       51.72     27.07 o 
 -17   9   1      105.59       70.05     25.59 o 
 -15   9   1      107.69      102.62     21.12 o 
 -13   9   1     1261.88     1293.67     50.09 o 
 -11   9   1      420.46      537.17     30.72 o 
  -9   9   1      132.65      149.27     21.62 o 
  -7   9   1      904.90      983.15     23.26 o 
  -5   9   1     1526.38     1483.94     26.55 o 
  -3   9   1        8.20       12.13      5.06 o 
  -1   9   1     8317.50     7972.75     60.52 o 
   1   9   1     6108.06     6247.10     53.61 o 
   3   9   1      106.77      154.50      9.21 o 
   5   9   1        6.85       14.04      6.56 o 
   7   9   1     1862.43     1906.50     59.37 o 
   9   9   1       71.05       60.71     12.79 o 
  11   9   1      547.33      490.60     23.77 o 
  13   9   1        0.38        2.24     11.74 o 
  15   9   1        7.61       -3.05     12.37 o 
  17   9   1       47.78       61.10     17.38 o 
  19   9   1        6.21        3.86     14.40 o 
 -18  10   1       46.03       21.35     24.64 o 
 -16  10   1      141.27      178.36     26.68 o 
 -14  10   1       50.50       69.01     20.36 o 
 -12  10   1      273.59      260.65     26.80 o 
 -10  10   1        2.97       12.86     13.64 o 
  -8  10   1      380.88      291.02     23.63 o 
  -6  10   1      147.89      158.42     10.17 o 
  -4  10   1      143.03      165.05     12.66 o 
  -2  10   1       33.11       55.10      7.92 o 
   0  10   1     3033.51     3212.95     37.31 o 
   2  10   1      581.38      587.44     19.51 o 
   4  10   1      123.28      120.99     11.11 o 
   6  10   1       66.73      109.04     19.16 o 
   8  10   1      182.27      208.73     16.21 o 
  10  10   1      342.58      430.57     21.96 o 
  12  10   1       12.10        5.35     10.53 o 
  14  10   1       15.05       41.26     13.44 o 
  16  10   1        2.82       -7.22     12.17 o 
  18  10   1        6.33        1.47     14.95 o 
 -19  11   1       44.12       56.06     47.81 o 
 -17  11   1        7.51      -15.30     22.26 o 
 -15  11   1      117.99      110.46     22.95 o 
 -13  11   1      492.26      640.51     40.75 o 
 -11  11   1        1.27      -12.71     14.16 o 
  -9  11   1       10.18        1.59     13.39 o 
  -7  11   1      169.59      127.16     17.12 o 
  -5  11   1      225.98      216.34     11.78 o 
  -3  11   1       17.26       31.24      9.48 o 
  -1  11   1      169.60      176.42     12.37 o 
   1  11   1      151.80      113.12     20.83 o 
   3  11   1       45.85       37.44     17.74 o 
   5  11   1      136.21      123.40     16.03 o 
   7  11   1       37.42       64.73     13.41 o 
   9  11   1     3240.15     3158.61     57.50 o 
  11  11   1        5.78      -10.58     10.58 o 
  13  11   1       31.58       49.98     20.51 o 
  15  11   1       88.34       74.02     18.28 o 
  17  11   1        0.06       23.81     26.21 o 
  19  11   1       45.58      111.66     48.58 o 
 -18  12   1        4.36       16.85     25.47 o 
 -16  12   1       45.71       56.36     23.83 o 
 -14  12   1        1.74        4.23     21.47 o 
 -12  12   1       57.45       38.69     31.95 o 
 -10  12   1       17.16       16.13     16.02 o 
  -8  12   1      318.05      354.91     28.98 o 
  -6  12   1      468.80      476.66     43.56 o 
  -4  12   1       34.34       19.09      8.50 o 
  -2  12   1      527.98      524.96     26.93 o 
   0  12   1     1340.87     1335.82     43.41 o 
   2  12   1      185.30      190.83     26.52 o 
   4  12   1       88.15       93.79     14.25 o 
   6  12   1        2.43        9.92     23.14 o 
   8  12   1      131.25      145.69     17.48 o 
  10  12   1      478.65      461.23     24.72 o 
  12  12   1       18.02       13.13     13.10 o 
  14  12   1      260.11      322.77     23.42 o 
  16  12   1        4.33        8.51     23.74 o 
  18  12   1       28.63       37.99     27.39 o 
 -17  13   1        0.77       23.48     27.21 o 
 -15  13   1        0.01       -1.33     43.64 o 
 -13  13   1        5.16       -9.31     18.85 o 
 -11  13   1        0.60       29.07     28.20 o 
  -9  13   1      131.27       98.97     20.58 o 
  -7  13   1      747.24      747.70     38.73 o 
  -5  13   1     1007.33      908.86     21.07 o 
  -3  13   1      294.88      275.44     18.82 o 
  -1  13   1      444.12      484.06     25.19 o 
   1  13   1      234.03      287.00     20.25 o 
   3  13   1      220.96      228.56     27.80 o 
   5  13   1      278.29      330.64     22.07 o 
   7  13   1      441.54      467.03     25.48 o 
   9  13   1        2.41        3.77     11.58 o 
  11  13   1       13.88       -1.53     10.80 o 
  13  13   1       10.36       41.10     23.98 o 
  15  13   1        0.39      -21.25     21.25 o 
  17  13   1        6.94       18.15     27.89 o 
 -16  14   1        2.83      -23.51     29.23 o 
 -14  14   1        2.82       10.25     22.31 o 
 -12  14   1        0.01        6.68     20.63 o 
 -10  14   1        0.03      -11.13     18.05 o 
  -8  14   1      125.19      130.34     22.73 o 
  -6  14   1       58.37       38.68     17.77 o 
  -4  14   1      245.39      265.30     23.17 o 
  -2  14   1        3.22       28.34     11.72 o 
   0  14   1       55.64       55.86     12.80 o 
   2  14   1       96.57      106.13     15.44 o 
   4  14   1      119.44      114.36     22.82 o 
   6  14   1        3.49       -0.16     11.25 o 
   8  14   1      188.90      212.70     18.98 o 
  10  14   1      158.22      186.61     16.54 o 
  12  14   1        5.84       -3.83     23.88 o 
  14  14   1        2.09        1.96     22.94 o 
  16  14   1       22.34       11.15     31.74 o 
 -13  15   1        2.38      -13.83     21.44 o 
 -11  15   1       26.07       63.23     24.73 o 
  -9  15   1        5.35       35.80     21.57 o 
  -7  15   1      125.50       75.96     20.14 o 
  -5  15   1       57.22       33.79     24.63 o 
  -3  15   1        5.52       16.39     14.17 o 
  -1  15   1       48.23       57.50     13.60 o 
   1  15   1        5.81       14.28     12.03 o 
   3  15   1       39.55       27.50     12.61 o 
   5  15   1       52.20       55.63     17.93 o 
   7  15   1        0.16      -10.83     10.83 o 
   9  15   1        2.95        3.10     10.56 o 
  11  15   1        2.30      -11.96     19.49 o 
  13  15   1        1.46       30.66     23.92 o 
 -12  16   1        1.40       25.93     24.47 o 
 -10  16   1        0.94       13.23     22.22 o 
  -8  16   1        0.13       15.53     16.77 o 
  -6  16   1        5.08       -8.89     16.05 o 
  -4  16   1       33.00       33.02     17.76 o 
  -2  16   1        0.16       -6.27     13.09 o 
   0  16   1        0.25        0.06     11.09 o 
   2  16   1       45.81       18.52     12.37 o 
   4  16   1       11.34       18.33     12.76 o 
   6  16   1       89.84      138.84     16.97 o 
   8  16   1       25.73       23.54     11.29 o 
  10  16   1       14.73       -7.11     24.46 o 
  12  16   1        0.84       -9.41     21.78 o 
 -11  17   1       13.49       -8.67     22.13 o 
  -9  17   1       39.44       41.48     24.18 o 
  -7  17   1        2.09       -1.32     16.49 o 
  -5  17   1       53.50       23.49     17.62 o 
  -3  17   1       89.43       61.15     19.16 o 
  -1  17   1       55.61       83.62     15.17 o 
   1  17   1        9.76       34.13     13.76 o 
   3  17   1        2.67        3.23     12.49 o 
   5  17   1        0.78        9.56     15.47 o 
   7  17   1       19.30       34.14     12.68 o 
   9  17   1        0.77       36.30     20.35 o 
  11  17   1        5.21       14.70     23.11 o 
  -8  18   1       89.71      121.99     30.37 o 
  -6  18   1       21.90       -0.21     17.41 o 
  -4  18   1       33.08       18.14     17.65 o 
  -2  18   1        8.21        4.25     10.43 o 
   0  18   1       18.18       39.23     14.08 o 
   2  18   1       22.92       37.74     14.19 o 
   4  18   1        3.70      -12.48     12.48 o 
   6  18   1        8.19       20.53     19.04 o 
   8  18   1        1.58       18.09     20.55 o 
  -5  19   1       10.22       28.61     20.67 o 
  -3  19   1        7.67        2.25     17.49 o 
  -1  19   1       68.17      100.67     17.87 o 
   1  19   1       93.22      108.80     17.86 o 
   3  19   1      150.33      165.41     19.34 o 
   5  19   1      173.47      202.05     29.75 o 
 -22   0   2        2.20        3.71     20.15 o 
 -20   0   2       16.55       -4.45     17.94 o 
 -18   0   2      825.24      831.47     73.13 o 
 -16   0   2     1912.21     1924.42     64.10 o 
 -14   0   2     1995.94     1878.94     94.97 o 
 -12   0   2    17941.76    17215.44    368.58 o 
 -10   0   2     7942.92     8468.16    135.34 o 
  -8   0   2     1142.36     1025.73     24.19 o 
  -6   0   2     7053.84     7133.06     90.35 o 
  -4   0   2    70804.54    71663.81    817.61 o 
  -2   0   2     9049.53     8088.85    111.16 o 
   0   0   2    54244.83    53293.48    503.06 o 
   2   0   2    29618.49    29042.50    245.43 o 
   4   0   2    72093.64    72949.13    680.87 o 
   6   0   2       23.22       -4.12      6.41 o 
   8   0   2     3950.42     3649.83     61.90 o 
  10   0   2      767.05      679.74     24.42 o 
  12   0   2     1474.21     1450.99     46.88 o 
  14   0   2      339.70      389.28     37.03 o 
  16   0   2     3558.00     3788.18    101.05 o 
  18   0   2       38.33       -2.03     18.93 o 
  20   0   2       31.32       85.61     53.56 o 
  22   0   2       32.08       24.90     31.71 o 
 -21   1   2       45.55       21.68     14.75 o 
 -19   1   2       58.93       46.69     15.09 o 
 -17   1   2        1.77       24.91     12.51 o 
 -15   1   2        1.76        3.13     11.69 o 
 -13   1   2      192.97      195.00     22.08 o 
 -11   1   2     3136.27     3220.63     35.11 o 
  -9   1   2     4874.19     4546.48     41.03 o 
  -7   1   2     2123.36     2084.74     24.76 o 
  -5   1   2      925.43     1011.89     13.70 o 
  -3   1   2    31174.80    30306.17    202.32 o 
  -1   1   2     1770.79     1522.24     16.25 o 
   1   1   2     7676.98     7265.66     51.77 o 
   3   1   2     1217.33     1382.35     15.31 o 
   5   1   2    11828.73    11642.88     86.68 o 
   7   1   2     7067.17     6863.58     67.62 o 
   9   1   2      437.54      435.34     15.48 o 
  11   1   2     1945.57     1869.14     29.22 o 
  13   1   2     3052.56     3067.82     75.95 o 
  15   1   2       25.57       26.58     14.77 o 
  17   1   2       57.28        0.02     19.18 o 
  19   1   2      163.35      210.04     23.44 o 
  21   1   2        0.89        5.26     17.23 o 
 -22   2   2        3.22       -0.74     14.65 o 
 -20   2   2        0.23      -10.24     12.74 o 
 -18   2   2      537.14      671.84     31.36 o 
 -16   2   2     1923.82     1922.34     45.25 o 
 -14   2   2      884.29      921.46     30.67 o 
 -12   2   2      439.36      384.25     19.20 o 
 -10   2   2     1654.97     1740.52     32.73 o 
  -8   2   2     1626.97     1743.69     22.09 o 
  -6   2   2     3135.75     2903.68     37.74 o 
  -4   2   2      548.35      597.05     11.78 o 
  -2   2   2       13.46       32.32      5.50 o 
   0   2   2   101443.54   105161.87    811.82 o 
   2   2   2     5501.16     5396.78     37.26 o 
   4   2   2      943.24      906.70     14.01 o 
   6   2   2     3687.54     3632.94     40.57 o 
   8   2   2    10369.10     9975.13     81.26 o 
  10   2   2       72.84       86.62      8.76 o 
  12   2   2     7884.58     7955.38     80.15 o 
  14   2   2     1726.46     1749.46     54.89 o 
  16   2   2      161.33      122.93     18.14 o 
  18   2   2      101.42       94.47     18.30 o 
  20   2   2        4.77        9.52     17.06 o 
  22   2   2       35.94       15.17     18.57 o 
 -21   3   2        2.96      -10.47     16.44 o 
 -19   3   2       14.61       17.42     13.51 o 
 -17   3   2      189.06      177.08     18.53 o 
 -15   3   2     1303.20     1337.41     36.66 o 
 -13   3   2        4.13        7.28      9.60 o 
 -11   3   2     2224.05     2110.74     31.72 o 
  -9   3   2       12.52       28.04      5.54 o 
  -7   3   2     3510.01     3405.35     36.04 o 
  -5   3   2       63.87       75.87      9.71 o 
  -3   3   2      867.21      972.94     14.40 o 
  -1   3   2     2910.81     2694.32     29.52 o 
   1   3   2      284.47      274.79      7.69 o 
   3   3   2      210.58      226.51      7.02 o 
   5   3   2      209.00      240.22      8.51 o 
   7   3   2     1447.51     1337.36     21.37 o 
   9   3   2     9030.00     9573.52     85.85 o 
  11   3   2       65.13       50.29      8.82 o 
  13   3   2       27.03       51.50     14.90 o 
  15   3   2     1138.54     1163.07     34.24 o 
  17   3   2        0.34       -1.45     12.90 o 
  19   3   2       90.83      141.31     22.42 o 
  21   3   2       40.59       40.24     19.27 o 
 -22   4   2        0.12      -10.52     14.33 o 
 -20   4   2       10.26       21.36     13.18 o 
 -18   4   2       74.65      103.19     16.03 o 
 -16   4   2      307.51      281.57     28.06 o 
 -14   4   2     1217.60     1268.98     34.18 o 
 -12   4   2       30.80       27.35     10.76 o 
 -10   4   2      675.40      649.17     16.62 o 
  -8   4   2     1034.53      962.98     18.43 o 
  -6   4   2    11953.56    11495.03    103.39 o 
  -4   4   2     2792.87     2591.31     30.05 o 
  -2   4   2     4335.89     4240.69     41.43 o 
   0   4   2    17401.28    18233.05    134.19 o 
   2   4   2     2694.46     2407.98     22.86 o 
   4   4   2      585.35      524.46     10.99 o 
   6   4   2       25.58       40.73      5.60 o 
   8   4   2     1626.94     1733.21     23.44 o 
  10   4   2      169.42      209.45     12.47 o 
  12   4   2      633.28      728.85     27.07 o 
  14   4   2      304.78      310.17     21.46 o 
  16   4   2      137.66      113.09     24.72 o 
  18   4   2        2.61        8.43     15.15 o 
  20   4   2       17.97      -20.18     20.18 o 
  22   4   2       18.75        7.89     17.66 o 
 -21   5   2       24.16       17.02     12.60 o 
 -19   5   2       58.44       43.16     13.42 o 
 -17   5   2       13.78        6.98     16.31 o 
 -15   5   2      321.28      320.72     20.41 o 
 -13   5   2      327.01      373.28     15.73 o 
 -11   5   2      885.05      933.19     19.66 o 
  -9   5   2      110.49      146.84     10.21 o 
  -7   5   2        0.86        4.81      7.34 o 
  -5   5   2     6554.32     6113.41     55.52 o 
  -3   5   2     2079.53     1970.26     28.16 o 
  -1   5   2    45166.38    44958.18    320.16 o 
   1   5   2     2220.88     1999.78     23.51 o 
   3   5   2        4.07       18.33      4.56 o 
   5   5   2     5574.98     5821.21     50.96 o 
   7   5   2     1045.09      905.17     16.40 o 
   9   5   2       65.09       92.62      7.85 o 
  11   5   2     1485.50     1451.15     31.19 o 
  13   5   2        6.20       -1.80     13.38 o 
  15   5   2     1529.27     1501.80     44.54 o 
  17   5   2      152.94      185.88     23.36 o 
  19   5   2        3.90       12.15     20.12 o 
  21   5   2       83.92       92.85     27.77 o 
 -20   6   2        0.08        5.46     22.77 o 
 -18   6   2       59.62       61.15     20.31 o 
 -16   6   2      257.85      224.37     21.86 o 
 -14   6   2      288.81      286.15     15.80 o 
 -12   6   2        1.29      -10.68     10.68 o 
 -10   6   2       24.01       13.03     10.14 o 
  -8   6   2       51.71       43.14      9.96 o 
  -6   6   2        0.00        6.24      6.02 o 
  -4   6   2     7588.97     7193.80     69.86 o 
  -2   6   2      305.11      295.06     14.33 o 
   0   6   2    14521.09    14375.61    132.19 o 
   2   6   2    12074.82    11317.31     85.56 o 
   4   6   2     4390.56     4612.53     36.63 o 
   6   6   2       18.85       49.43      6.35 o 
   8   6   2        1.27       -2.53      5.40 o 
  10   6   2      187.62      198.68     14.77 o 
  12   6   2       34.45       33.33     12.60 o 
  14   6   2       31.71       27.86     16.62 o 
  16   6   2      348.32      333.16     24.96 o 
  18   6   2        6.13       31.78     16.65 o 
  20   6   2        0.01      -15.57     15.57 o 
 -21   7   2       14.22       59.21     27.52 o 
 -19   7   2        0.99        5.35     21.42 o 
 -17   7   2       30.18       17.31     20.70 o 
 -15   7   2      772.85      694.62     40.84 o 
 -13   7   2      323.57      261.87     22.55 o 
 -11   7   2      115.39       93.94     19.80 o 
  -9   7   2     1810.57     1913.15     67.07 o 
  -7   7   2      370.38      331.98     21.05 o 
  -5   7   2     2089.77     2047.69     33.49 o 
  -3   7   2     3184.45     3515.24     52.11 o 
  -1   7   2    35361.69    37088.99    290.42 o 
   1   7   2      627.19      909.75     19.52 o 
   3   7   2     1759.75     1498.11     20.07 o 
   5   7   2     2815.12     2794.30     30.64 o 
   7   7   2       43.83       68.45      8.04 o 
   9   7   2       34.81       42.22     10.30 o 
  11   7   2       75.42       48.53     14.46 o 
  13   7   2     1213.63     1091.77     31.62 o 
  15   7   2      323.44      297.35     23.69 o 
  17   7   2        7.86       33.30     15.33 o 
  19   7   2       40.90       53.35     18.52 o 
  21   7   2       17.32       46.73     20.62 o 
 -20   8   2       22.09       45.58     27.52 o 
 -18   8   2        2.21      -18.53     19.46 o 
 -16   8   2      103.05       82.53     24.63 o 
 -14   8   2      223.17      259.82     26.80 o 
 -12   8   2      745.89      690.26     33.61 o 
 -10   8   2      143.01      185.80     24.20 o 
  -8   8   2      333.93      403.34     22.16 o 
  -6   8   2       55.72       70.51     13.06 o 
  -4   8   2     4547.05     4097.99     54.96 o 
  -2   8   2     4779.86     5059.97     54.11 o 
   0   8   2     4398.01     4768.63     44.57 o 
   2   8   2     1399.56     1341.34     19.98 o 
   4   8   2      112.98      101.03      7.20 o 
   6   8   2      556.29      502.61     17.55 o 
   8   8   2     1245.52     1416.68     34.31 o 
  10   8   2      185.04      227.50     20.52 o 
  12   8   2      109.07      114.09     14.99 o 
  14   8   2      471.97      551.33     29.71 o 
  16   8   2      161.51      213.62     21.79 o 
  18   8   2      111.08       76.81     20.75 o 
  20   8   2       12.34        7.98     17.10 o 
 -19   9   2       54.05       98.79     30.93 o 
 -17   9   2        0.14        4.80     20.18 o 
 -15   9   2        8.84       13.31     25.14 o 
 -13   9   2      443.34      487.43     61.10 o 
 -11   9   2       21.75       26.01     13.61 o 
  -9   9   2     1576.73     1509.93     42.64 o 
  -7   9   2      938.11      895.08     32.59 o 
  -5   9   2      232.01      320.62     17.95 o 
  -3   9   2      202.30      213.30     10.96 o 
  -1   9   2      595.02      698.43     15.45 o 
   1   9   2      128.42      193.97      9.20 o 
   3   9   2     2718.89     2708.79     30.94 o 
   5   9   2      199.03      259.84     13.18 o 
   7   9   2     1920.63     1979.85     44.32 o 
   9   9   2      404.80      437.78     26.10 o 
  11   9   2       95.20       89.29     14.34 o 
  13   9   2     1304.50     1396.29     74.53 o 
  15   9   2      117.39       40.58     14.63 o 
  17   9   2       63.94       40.36     20.06 o 
  19   9   2       71.83       91.90     20.29 o 
 -18  10   2        5.49      -22.26     22.26 o 
 -16  10   2       79.46       20.04     22.88 o 
 -14  10   2       90.63       49.05     20.71 o 
 -12  10   2       22.85       11.28     15.07 o 
 -10  10   2     2365.79     2389.97     59.92 o 
  -8  10   2       20.33       15.51     23.56 o 
  -6  10   2       44.54       21.82     14.25 o 
  -4  10   2     1468.06     1455.91     40.90 o 
  -2  10   2        3.83       13.73      6.86 o 
   0  10   2      553.76      555.99     17.24 o 
   2  10   2     2179.07     2381.91     36.30 o 
   4  10   2      145.90      146.15     18.21 o 
   6  10   2     1932.21     2082.42     45.68 o 
   8  10   2     1030.53      926.11     27.97 o 
  10  10   2       27.16       11.24     11.21 o 
  12  10   2       13.72       23.47     12.22 o 
  14  10   2      635.30      644.96     34.63 o 
  16  10   2        0.27       -2.38     14.17 o 
  18  10   2        4.57      -11.37     15.06 o 
 -19  11   2        2.93       21.18     31.31 o 
 -17  11   2       82.23       89.29     28.15 o 
 -15  11   2       77.70       84.04     22.32 o 
 -13  11   2       26.20       27.36     17.38 o 
 -11  11   2       33.64       28.16     16.32 o 
  -9  11   2       95.69       82.91     16.11 o 
  -7  11   2      406.74      405.07     25.12 o 
  -5  11   2     1222.99     1211.13     45.95 o 
  -3  11   2        9.84       15.24      6.71 o 
  -1  11   2     1566.78     1518.48     31.42 o 
   1  11   2       77.34       62.48     14.50 o 
   3  11   2      206.58      222.91     56.59 o 
   5  11   2     1269.74     1122.73     45.14 o 
   7  11   2     1624.20     1691.94     45.52 o 
   9  11   2      292.70      315.01     22.53 o 
  11  11   2       84.60       71.82     15.48 o 
  13  11   2      174.72      163.90     21.68 o 
  15  11   2        0.20        1.04     14.36 o 
  17  11   2        0.84        1.09     15.28 o 
 -18  12   2        0.28       -2.16     24.61 o 
 -16  12   2       19.55       35.77     21.05 o 
 -14  12   2       36.07       32.96     45.96 o 
 -12  12   2       18.83       44.07     18.48 o 
 -10  12   2      302.38      405.12     31.53 o 
  -8  12   2      128.07      106.01     16.98 o 
  -6  12   2     1262.79     1352.40     40.05 o 
  -4  12   2      171.59      192.22     45.17 o 
  -2  12   2       14.23       13.41      7.34 o 
   0  12   2      191.23      167.77     16.11 o 
   2  12   2      935.24     1005.45     30.82 o 
   4  12   2       14.07        0.79     10.79 o 
   6  12   2     1741.48     1659.94     41.30 o 
   8  12   2        0.40        3.50     11.88 o 
  10  12   2      283.79      294.86     22.44 o 
  12  12   2        5.89       -9.79     12.52 o 
  14  12   2        0.60       -5.69     13.31 o 
  16  12   2       15.89       13.94     19.62 o 
  18  12   2       48.89       41.57     68.74 o 
 -17  13   2        0.08       31.76     34.67 o 
 -15  13   2        2.73       18.34     23.68 o 
 -13  13   2       96.74       96.09     27.19 o 
 -11  13   2      283.08      239.41     37.17 o 
  -9  13   2       10.70        0.88     15.02 o 
  -7  13   2        0.88       16.20     15.55 o 
  -5  13   2      155.96      123.77     20.49 o 
  -3  13   2      229.42      205.65     23.03 o 
  -1  13   2        0.54        1.34     10.45 o 
   1  13   2      765.65      726.64     28.59 o 
   3  13   2      575.74      550.24     27.39 o 
   5  13   2       66.02       56.30     13.69 o 
   7  13   2      260.08      298.17     33.00 o 
   9  13   2       37.69        5.84     12.39 o 
  11  13   2       10.02       -3.30     11.87 o 
  13  13   2       18.70       11.94     13.74 o 
  15  13   2        6.93        3.46     20.23 o 
  17  13   2        0.29        7.39     37.35 o 
 -16  14   2        0.44      -12.67     23.39 o 
 -14  14   2       78.63       36.85     25.13 o 
 -12  14   2       67.03       62.85     23.67 o 
 -10  14   2        4.90        6.18     37.35 o 
  -8  14   2        0.67       18.57     22.03 o 
  -6  14   2      728.80      744.17     41.28 o 
  -4  14   2      328.52      289.88     33.77 o 
  -2  14   2      541.33      636.39     24.75 o 
   0  14   2        6.99       13.31     11.12 o 
   2  14   2       25.76       17.12     11.76 o 
   4  14   2       25.18       12.43     13.10 o 
   6  14   2      103.13      119.82     28.39 o 
   8  14   2       10.96        2.74     12.23 o 
  10  14   2       21.71       17.66     13.08 o 
  12  14   2        0.01       -7.69     12.52 o 
  14  14   2        5.17       -3.62     21.97 o 
  16  14   2        5.96       46.86     28.80 o 
 -13  15   2        4.38      -10.65     28.59 o 
 -11  15   2        1.66        8.02     20.77 o 
  -9  15   2       31.22       53.77     22.00 o 
  -7  15   2       31.39       41.40     17.96 o 
  -5  15   2       76.54       96.64     20.23 o 
  -3  15   2        0.51        4.37     15.62 o 
  -1  15   2       17.78        6.64     11.33 o 
   1  15   2      182.54      222.20     19.12 o 
   3  15   2       67.20       57.46     14.35 o 
   5  15   2       44.42       40.32     23.68 o 
   7  15   2       19.97       11.22     12.75 o 
   9  15   2      112.44      132.79     17.58 o 
  11  15   2        6.45       13.83     12.43 o 
  13  15   2        9.90       64.39     26.86 o 
 -12  16   2        5.76      -20.32     20.32 o 
 -10  16   2       11.83       -1.47     31.95 o 
  -8  16   2        6.99       -3.41     21.32 o 
  -6  16   2        3.60      -14.08     15.89 o 
  -4  16   2       37.48       23.89     16.94 o 
  -2  16   2        0.53       -2.28     14.72 o 
   0  16   2       73.10       61.42     13.43 o 
   2  16   2      210.08      244.35     26.91 o 
   4  16   2        2.90        4.84     12.90 o 
   6  16   2        0.51        9.06     13.18 o 
   8  16   2        2.83      -12.10     12.11 o 
  10  16   2        2.19      -15.58     15.58 o 
  12  16   2        1.14       20.09     39.67 o 
 -11  17   2        2.46       -3.96     22.87 o 
  -9  17   2        0.32       21.56     22.24 o 
  -7  17   2        1.42      -14.66     19.62 o 
  -5  17   2       40.40       53.14     19.20 o 
  -3  17   2        3.39        4.75     30.26 o 
  -1  17   2        6.11       10.79      9.91 o 
   1  17   2       12.03        1.29     12.25 o 
   3  17   2        0.02       10.54     12.72 o 
   5  17   2        8.83       23.84     13.42 o 
   7  17   2       50.10       47.90     14.79 o 
   9  17   2      135.61      128.14     16.37 o 
  11  17   2        2.22        1.89     27.80 o 
  -8  18   2       12.73      -20.27     20.27 o 
  -6  18   2       25.81       16.77     22.26 o 
  -4  18   2      107.90      122.18     23.47 o 
  -2  18   2        2.02        4.40     16.14 o 
   0  18   2       13.14       21.96     11.61 o 
   2  18   2       24.32       28.46     14.13 o 
   4  18   2       43.24       23.18     14.12 o 
   6  18   2        2.66       -5.78     15.73 o 
   8  18   2       12.58      -14.03     20.98 o 
  -5  19   2        4.24        8.34     18.16 o 
  -3  19   2       17.65       14.48     21.54 o 
  -1  19   2       14.87       -8.22     17.55 o 
   1  19   2       28.84       48.04     14.12 o 
   3  19   2        0.12       -2.09     13.78 o 
   5  19   2       10.33       15.86     14.33 o 
 -21   1   3       23.69       40.16     15.44 o 
 -19   1   3      134.48      141.69     18.02 o 
 -17   1   3      345.39      337.82     22.68 o 
 -15   1   3     1557.44     1605.05     39.48 o 
 -13   1   3      282.05      292.39     31.74 o 
 -11   1   3     4059.02     4477.66     42.18 o 
  -9   1   3     3871.82     4269.67     36.13 o 
  -7   1   3    44338.64    45186.39    338.19 o 
  -5   1   3     3030.46     2739.67     25.35 o 
  -3   1   3        0.13       -3.97      3.97 o 
  -1   1   3    31114.09    30804.03    204.46 o 
   1   1   3    47912.20    47752.64    314.77 o 
   3   1   3     3266.38     3071.83     30.41 o 
   5   1   3     1881.77     1772.15     23.95 o 
   7   1   3     3934.24     3831.42     39.01 o 
   9   1   3       96.02       69.36      8.64 o 
  11   1   3       74.54      108.92     10.30 o 
  13   1   3       79.19       84.19     13.20 o 
  15   1   3     6818.71     6506.54    116.67 o 
  17   1   3       44.03       30.90     14.89 o 
  19   1   3        0.56       19.43     15.87 o 
  21   1   3        5.54      -16.65     16.65 o 
 -22   2   3        1.82        0.38     13.52 o 
 -20   2   3        0.23       -4.44     11.98 o 
 -18   2   3       11.68       15.69     12.43 o 
 -16   2   3      866.29      808.73     30.46 o 
 -14   2   3      513.95      503.48     23.96 o 
 -12   2   3       25.58       35.21      8.25 o 
 -10   2   3      319.29      291.81     10.39 o 
  -8   2   3    13458.69    13913.33    101.99 o 
  -6   2   3    23346.78    22964.49    184.09 o 
  -4   2   3    15871.33    14440.53    108.53 o 
  -2   2   3      198.69      196.64      9.49 o 
   0   2   3   122097.43   129566.39    999.58 o 
   2   2   3      839.58      748.93     10.89 o 
   4   2   3     2509.96     2220.64     25.61 o 
   6   2   3    43777.35    43891.09    281.41 o 
   8   2   3     9835.00    10663.21     86.74 o 
  10   2   3      420.36      463.67     22.44 o 
  12   2   3       68.63       67.39     13.01 o 
  14   2   3        1.40       -5.19     11.59 o 
  16   2   3       33.21       45.11     14.74 o 
  18   2   3      219.45      212.57     23.52 o 
  20   2   3       61.94       74.15     20.31 o 
  22   2   3       10.50      -17.81     19.31 o 
 -21   3   3        3.85        3.58     12.38 o 
 -19   3   3       21.48       16.94     17.54 o 
 -17   3   3       50.85       70.79     17.58 o 
 -15   3   3     1391.57     1462.30     36.34 o 
 -13   3   3     1849.89     1815.09     41.35 o 
 -11   3   3      328.06      369.45     13.93 o 
  -9   3   3      558.28      560.58     14.44 o 
  -7   3   3     6938.81     7169.69     83.39 o 
  -5   3   3    20087.69    19287.01    156.84 o 
  -3   3   3     7865.98     7532.39    156.83 o 
  -1   3   3      178.48      184.29      6.03 o 
   1   3   3    13618.95    13077.12    106.14 o 
   3   3   3    16973.30    16114.34     97.82 o 
   5   3   3      853.49      919.27     15.86 o 
   7   3   3    13477.77    13653.35    111.52 o 
   9   3   3      678.27      683.64     18.43 o 
  11   3   3       42.15       61.82      9.95 o 
  13   3   3       15.12       -6.73      9.62 o 
  15   3   3      363.76      425.47     25.36 o 
  17   3   3      265.40      268.61     27.07 o 
  19   3   3       12.08        9.09     17.15 o 
  21   3   3       18.27       -3.77     18.60 o 
 -22   4   3        0.56       12.14     23.19 o 
 -20   4   3       44.57       22.46     14.65 o 
 -18   4   3       60.53       53.45     15.55 o 
 -16   4   3      443.32      368.23     20.52 o 
 -14   4   3     1857.13     1963.73     50.11 o 
 -12   4   3      722.62      765.30     18.40 o 
 -10   4   3      302.35      339.78     21.02 o 
  -8   4   3     2109.46     2008.66     30.29 o 
  -6   4   3     3631.01     3563.66     43.12 o 
  -4   4   3     1519.96     1509.55     20.29 o 
  -2   4   3     1815.08     1681.69     20.51 o 
   0   4   3       42.41       47.83      5.95 o 
   2   4   3    10756.87     9805.82     78.65 o 
   4   4   3     2836.56     2838.24     27.75 o 
   6   4   3    32513.18    32576.95    242.44 o 
   8   4   3      652.27      636.09     16.17 o 
  10   4   3     4171.90     4119.11     46.00 o 
  12   4   3       87.63       71.53     11.11 o 
  14   4   3     1221.39     1133.69     34.14 o 
  16   4   3       34.59       32.03     14.99 o 
  18   4   3      172.88      186.72     24.86 o 
  20   4   3        1.61       -6.58     16.70 o 
  22   4   3        3.53       13.88     19.72 o 
 -21   5   3       18.24       -8.12     20.78 o 
 -19   5   3       86.74      127.29     24.14 o 
 -17   5   3      110.92       46.79     18.57 o 
 -15   5   3        2.38        2.82     14.43 o 
 -13   5   3      118.90      109.96     16.87 o 
 -11   5   3      293.22      288.82     24.63 o 
  -9   5   3     3122.89     3257.38     48.43 o 
  -7   5   3      681.83      665.18     18.03 o 
  -5   5   3      121.57      128.73      7.24 o 
  -3   5   3     3056.65     3233.65     38.30 o 
  -1   5   3      962.31      849.17     15.67 o 
   1   5   3     5381.83     5162.62     50.76 o 
   3   5   3     3416.53     3602.18     36.97 o 
   5   5   3     2821.51     2943.83     32.52 o 
   7   5   3       88.88       93.62      7.65 o 
   9   5   3      751.03      673.82     17.30 o 
  11   5   3     2349.72     2576.24     38.86 o 
  13   5   3      181.75      171.58     20.26 o 
  15   5   3      445.93      491.41     29.53 o 
  17   5   3        2.73        7.34     13.59 o 
  19   5   3       76.71       70.92     19.78 o 
  21   5   3       26.70       49.25     20.99 o 
 -20   6   3       23.69       29.36     23.00 o 
 -18   6   3       37.35       31.32     18.75 o 
 -16   6   3       20.43        9.27     21.16 o 
 -14   6   3      857.86      946.41     50.47 o 
 -12   6   3       42.36       59.52     17.24 o 
 -10   6   3      669.06      620.23     24.47 o 
  -8   6   3     4510.65     4158.89     50.63 o 
  -6   6   3      116.29      126.78      9.89 o 
  -4   6   3    23458.11    23378.81    192.28 o 
  -2   6   3      637.49      526.61     18.16 o 
   0   6   3     2458.47     2476.08     41.11 o 
   2   6   3     3404.40     3631.03     37.56 o 
   4   6   3     3663.86     3791.02     40.86 o 
   6   6   3     7799.74     7671.85     62.91 o 
   8   6   3      536.59      680.11     15.81 o 
  10   6   3       54.55       64.13     10.09 o 
  12   6   3        2.45       -4.86     10.68 o 
  14   6   3       34.09       38.86     14.43 o 
  16   6   3       80.76       78.59     19.14 o 
  18   6   3        0.85       20.02     20.25 o 
  20   6   3        7.34       -0.36     17.86 o 
 -21   7   3        5.31       -2.14     30.95 o 
 -19   7   3       72.67      120.49     27.71 o 
 -17   7   3        0.86      -11.14     16.32 o 
 -15   7   3       90.63       92.87     20.12 o 
 -13   7   3       20.00        1.53     12.70 o 
 -11   7   3       35.73       35.90     17.06 o 
  -9   7   3      656.77      666.34     34.77 o 
  -7   7   3        8.03       10.07      8.41 o 
  -5   7   3     5313.74     5597.73     71.45 o 
  -3   7   3     9286.24     9269.99     94.58 o 
  -1   7   3      999.57     1245.70     28.04 o 
   1   7   3      114.99      119.82      7.36 o 
   3   7   3     1315.95     1139.15     19.07 o 
   5   7   3     3529.05     3573.86     33.40 o 
   7   7   3      808.64      917.78     18.60 o 
   9   7   3       48.24       17.07      8.71 o 
  11   7   3      201.98      178.53     16.33 o 
  13   7   3      703.18      667.37     29.51 o 
  15   7   3       16.97      -18.57     18.57 o 
  17   7   3       42.70       46.57     18.61 o 
  19   7   3       58.02       45.89     19.24 o 
  21   7   3       14.11       21.96     19.38 o 
 -20   8   3       31.97       22.86     23.78 o 
 -18   8   3       36.01       19.44     24.54 o 
 -16   8   3      253.37      265.43     33.55 o 
 -14   8   3      132.52      169.75     27.12 o 
 -12   8   3       11.76       20.03     13.66 o 
 -10   8   3     1258.96     1233.75     53.52 o 
  -8   8   3      638.88      684.27     27.91 o 
  -6   8   3     1165.75     1049.08     31.11 o 
  -4   8   3       17.60        6.02      6.68 o 
  -2   8   3      256.47      205.35     13.58 o 
   0   8   3     1090.78     1268.30     19.90 o 
   2   8   3     2428.16     2589.67     28.52 o 
   4   8   3      126.88      141.55      8.24 o 
   6   8   3     3152.65     3188.72     35.84 o 
   8   8   3      328.04      330.53     21.76 o 
  10   8   3      117.50      119.70     20.80 o 
  12   8   3     1463.80     1450.82     37.09 o 
  14   8   3       43.94       52.21     15.03 o 
  16   8   3       76.78       95.46     18.07 o 
  18   8   3       94.04       94.72     19.16 o 
  20   8   3       12.05       23.40     19.37 o 
 -19   9   3       63.42       87.48     28.52 o 
 -17   9   3       41.86       22.18     28.71 o 
 -15   9   3        5.02       24.84     19.65 o 
 -13   9   3      286.61      342.67     36.34 o 
 -11   9   3     1969.55     1896.47     47.13 o 
  -9   9   3       68.59       80.35     19.24 o 
  -7   9   3      134.29      131.47     12.62 o 
  -5   9   3       70.88       69.92     11.25 o 
  -3   9   3     1050.73     1146.08     27.84 o 
  -1   9   3     2707.54     2704.50     57.29 o 
   1   9   3     1499.77     1652.83     22.57 o 
   3   9   3      180.22      123.79      8.98 o 
   5   9   3     2262.70     2268.68     49.18 o 
   7   9   3     2373.89     2404.57     49.60 o 
   9   9   3      472.38      502.86     28.13 o 
  11   9   3        0.16       -9.82      9.82 o 
  13   9   3      124.77      108.60     16.39 o 
  15   9   3        7.37      -13.12     15.52 o 
  17   9   3       11.13      -13.93     13.93 o 
  19   9   3        5.06       20.54     16.88 o 
 -18  10   3       77.95       84.79     27.89 o 
 -16  10   3        0.06       -1.05     36.80 o 
 -14  10   3      168.19      269.33     28.01 o 
 -12  10   3       52.93       66.40     18.13 o 
 -10  10   3       15.34       26.98     15.60 o 
  -8  10   3      119.60       99.18     15.73 o 
  -6  10   3     1040.47     1043.53     39.68 o 
  -4  10   3     6042.35     6328.07     79.84 o 
  -2  10   3      451.10      485.77     22.21 o 
   0  10   3       50.48       49.65      9.08 o 
   2  10   3      845.88      871.21     21.49 o 
   4  10   3       71.27       68.74     13.49 o 
   6  10   3       18.34       32.50     14.15 o 
   8  10   3      371.81      359.27     24.73 o 
  10  10   3       17.38       23.85     12.89 o 
  12  10   3        2.75       -4.03     12.06 o 
  14  10   3      614.15      730.83     42.46 o 
  16  10   3       74.98       61.17     18.31 o 
  18  10   3        1.99       11.17     17.22 o 
 -17  11   3       49.47       26.13     23.02 o 
 -15  11   3       42.30       55.44     25.32 o 
 -13  11   3       11.57       13.95     17.66 o 
 -11  11   3        5.80       28.01     16.01 o 
  -9  11   3     1501.05     1499.69     67.75 o 
  -7  11   3       67.54       63.90     20.84 o 
  -5  11   3       59.54       80.48     17.86 o 
  -3  11   3      142.74      173.18     21.06 o 
  -1  11   3      443.78      471.12     15.47 o 
   1  11   3     3651.68     3457.18     51.31 o 
   3  11   3     2658.75     2775.32     61.11 o 
   5  11   3       65.12       66.34     16.13 o 
   7  11   3      396.72      377.58     23.66 o 
   9  11   3        7.67       -6.04     11.28 o 
  11  11   3      280.52      290.98     23.41 o 
  13  11   3      226.89      250.78     26.28 o 
  15  11   3       13.41       26.87     16.26 o 
  17  11   3        1.57       31.52     17.30 o 
 -18  12   3       23.66       19.01     53.96 o 
 -16  12   3        0.08       -5.21     20.44 o 
 -14  12   3      252.54      203.82     27.08 o 
 -12  12   3      716.87      892.64     59.45 o 
 -10  12   3      316.71      285.65     27.31 o 
  -8  12   3      538.59      517.23     29.39 o 
  -6  12   3       13.54       26.02     13.33 o 
  -4  12   3      193.34      150.23     17.99 o 
  -2  12   3     2581.94     2759.43     63.61 o 
   0  12   3     1815.47     1810.77     32.34 o 
   2  12   3       50.02       35.60     12.38 o 
   4  12   3      660.78      651.37     27.90 o 
   6  12   3      590.30      535.20     27.53 o 
   8  12   3      292.12      308.58     27.97 o 
  10  12   3     1140.31     1172.31     40.57 o 
  12  12   3       25.39       31.87     14.71 o 
  14  12   3       41.55       43.96     21.54 o 
  16  12   3      168.54      175.95     23.36 o 
 -17  13   3       43.33       53.29     28.17 o 
 -15  13   3        9.85        2.57     19.55 o 
 -13  13   3       23.78       24.87     18.95 o 
 -11  13   3      244.60      292.52     29.89 o 
  -9  13   3      223.40      243.62     31.42 o 
  -7  13   3     1605.62     1635.44     51.79 o 
  -5  13   3      598.51      544.62     33.96 o 
  -3  13   3      716.05      902.83     42.02 o 
  -1  13   3      617.16      538.64     21.01 o 
   1  13   3      584.13      644.05     32.27 o 
   3  13   3      909.96      939.71     31.36 o 
   5  13   3     1113.72      871.37     31.75 o 
   7  13   3      980.83     1029.37     34.85 o 
   9  13   3     1009.95      803.01     33.86 o 
  11  13   3      152.10      137.91     19.27 o 
  13  13   3       30.51        6.83     14.79 o 
  15  13   3       25.00       16.16     16.93 o 
 -14  14   3       41.33       80.12     28.09 o 
 -12  14   3        1.63      -17.06     34.33 o 
 -10  14   3       82.84       74.46     38.94 o 
  -8  14   3      319.69      344.55     56.12 o 
  -6  14   3     1099.51     1070.86     47.29 o 
  -4  14   3     1075.83     1000.26     41.59 o 
  -2  14   3       33.27       47.22     22.96 o 
   0  14   3        8.18       11.19     10.62 o 
   2  14   3        0.42        2.19     10.62 o 
   4  14   3      540.25      562.45     28.30 o 
   6  14   3       48.88       33.01     15.23 o 
   8  14   3        5.53        5.57     13.44 o 
  10  14   3       80.82       69.20     15.98 o 
  12  14   3       74.94       84.09     18.50 o 
  14  14   3       18.55       29.52     16.50 o 
 -13  15   3       61.59       65.65     26.85 o 
 -11  15   3       48.36       41.83     23.65 o 
  -9  15   3      144.66      185.40     30.65 o 
  -7  15   3        0.09        9.83     18.26 o 
  -5  15   3       90.45      106.00     21.18 o 
  -3  15   3      159.66       99.08     20.40 o 
  -1  15   3      590.58      512.10     35.05 o 
   1  15   3       73.97       66.32     17.55 o 
   3  15   3        0.30        1.68     11.92 o 
   5  15   3      323.72      344.33     31.19 o 
   7  15   3       11.62       12.52     13.62 o 
   9  15   3       38.26       31.25     14.67 o 
  11  15   3       21.31       -0.91     13.94 o 
  13  15   3       22.32       24.57     15.88 o 
 -12  16   3        1.83      -10.49     20.31 o 
 -10  16   3       30.45       12.60     47.53 o 
  -8  16   3       23.80       36.78     41.85 o 
  -6  16   3        0.35       -6.51     15.92 o 
  -4  16   3       15.15        8.38     16.26 o 
  -2  16   3       20.19       26.94     16.51 o 
   0  16   3        2.83       -8.76      8.76 o 
   2  16   3       17.83       28.76     13.19 o 
   4  16   3      181.47      232.58     21.28 o 
   6  16   3      170.93      166.18     19.74 o 
   8  16   3       35.40       26.84     16.44 o 
  10  16   3        0.92      -10.89     13.30 o 
  12  16   3       34.19        8.89     15.26 o 
 -11  17   3        1.02       21.77     31.17 o 
  -9  17   3       57.74      107.10     27.40 o 
  -7  17   3        4.72        7.50     20.69 o 
  -5  17   3        4.48       10.03     16.97 o 
  -3  17   3        3.34      -15.98     15.98 o 
  -1  17   3        6.40      -13.69     13.69 o 
   1  17   3       30.51       23.44     11.64 o 
   3  17   3        0.21       -8.15     11.46 o 
   5  17   3        2.81       -7.19     12.44 o 
   7  17   3        0.59       -4.05     13.48 o 
   9  17   3        3.24      -13.76     13.76 o 
  11  17   3       10.33       18.49     18.45 o 
  -8  18   3        1.00       17.15     29.69 o 
  -6  18   3        5.69       14.75     22.17 o 
  -4  18   3        2.19        2.92     17.63 o 
  -2  18   3       30.81       24.99     21.04 o 
   0  18   3      114.34      112.94     22.61 o 
   2  18   3      160.33      232.18     24.22 o 
   4  18   3      192.44      243.22     21.95 o 
   6  18   3       33.55       27.68     15.74 o 
   8  18   3        0.32        0.73     14.10 o 
  -5  19   3       10.84       25.31     23.92 o 
  -3  19   3        1.67       19.49     20.19 o 
  -1  19   3        2.03       41.59     20.20 o 
   1  19   3       18.18       29.31     19.29 o 
   3  19   3       13.71       41.99     24.19 o 
   5  19   3        5.16       19.37     14.68 o 
 -22   0   4       48.96       54.74     22.69 o 
 -20   0   4      355.56      453.34     38.48 o 
 -18   0   4       33.64       -1.20     16.23 o 
 -16   0   4       98.24       54.94     18.46 o 
 -14   0   4       46.97       17.53     20.16 o 
 -12   0   4     6727.07     6451.05    118.84 o 
 -10   0   4       37.01       54.37      8.35 o 
  -8   0   4    34444.93    36192.30    357.19 o 
  -6   0   4    16680.71    17937.84    248.29 o 
  -4   0   4    54148.45    53100.00    570.01 o 
  -2   0   4     2395.83     2543.61     32.46 o 
   0   0   4   109056.34   108766.23   1222.19 o 
   2   0   4     3487.49     3616.89     39.50 o 
   4   0   4    84000.70    83747.34    852.36 o 
   6   0   4     1105.36     1073.62     25.56 o 
   8   0   4     4413.08     4503.38     64.86 o 
  10   0   4      909.18      910.83     29.00 o 
  12   0   4     2391.14     2668.93     54.40 o 
  14   0   4     3138.74     2995.78     70.56 o 
  16   0   4       71.51       66.52     24.44 o 
  18   0   4        2.82       16.66     21.11 o 
  20   0   4      220.61      146.05     41.59 o 
  22   0   4       29.48       60.31     36.98 o 
 -21   1   4       13.01       25.65     14.10 o 
 -19   1   4        0.32        0.80     11.65 o 
 -17   1   4        5.78        6.97     11.52 o 
 -15   1   4       70.39       74.90     17.13 o 
 -13   1   4     1250.13     1277.45     37.49 o 
 -11   1   4        9.62        6.91      7.35 o 
  -9   1   4     1956.30     2066.10     24.40 o 
  -7   1   4     3508.85     3953.94     36.60 o 
  -5   1   4    18782.60    17697.66    184.25 o 
  -3   1   4       22.96       51.29      4.81 o 
  -1   1   4    11730.32    11616.78     86.94 o 
   1   1   4     3616.60     3450.58     28.99 o 
   3   1   4     1187.20     1114.85     13.67 o 
   5   1   4       86.57      178.25      7.90 o 
   7   1   4     8103.63     8008.91     68.24 o 
   9   1   4      304.13      474.62     20.20 o 
  11   1   4     1063.83     1061.74     24.61 o 
  13   1   4      720.17      722.11     34.42 o 
  15   1   4      206.35      267.40     26.10 o 
  17   1   4        0.02      -17.69     17.69 o 
  19   1   4       75.31      102.90     22.11 o 
  21   1   4        0.64      -11.30     19.71 o 
 -22   2   4       19.28       38.00     18.22 o 
 -20   2   4       80.07       72.40     14.65 o 
 -18   2   4        0.11        7.93     11.43 o 
 -16   2   4      118.86      149.81     17.71 o 
 -14   2   4      253.16      263.27     14.95 o 
 -12   2   4     1389.32     1314.86     34.05 o 
 -10   2   4      779.33      761.60     15.99 o 
  -8   2   4     8778.25     8788.99     82.13 o 
  -6   2   4    17729.35    17728.46    134.61 o 
  -4   2   4     1287.42     1306.51     15.60 o 
  -2   2   4    18255.92    17937.41    157.46 o 
   0   2   4    36424.32    36116.73    279.47 o 
   2   2   4    31868.14    31589.11    227.93 o 
   4   2   4     2676.47     2659.35     27.98 o 
   6   2   4     6478.98     6601.56     65.69 o 
   8   2   4     9053.26     9209.85     82.83 o 
  10   2   4     1689.47     1725.10     42.19 o 
  12   2   4     1341.23     1437.57     32.33 o 
  14   2   4       58.20       56.78     12.94 o 
  16   2   4        9.51       -1.43     12.18 o 
  18   2   4        0.32        5.04     16.42 o 
  20   2   4        1.82        9.52     18.58 o 
  22   2   4       86.90       61.39     26.16 o 
 -21   3   4       67.01       67.44     21.45 o 
 -19   3   4       49.75       42.91     11.69 o 
 -17   3   4        2.14       -5.79     10.69 o 
 -15   3   4      439.72      350.38     15.50 o 
 -13   3   4       87.69      139.68      9.94 o 
 -11   3   4      861.62      954.03     28.83 o 
  -9   3   4      818.02      765.92     25.90 o 
  -7   3   4    18434.52    19395.52    149.23 o 
  -5   3   4     3787.07     3616.58     40.35 o 
  -3   3   4    12820.60    13111.88    136.48 o 
  -1   3   4    14099.03    13892.03    138.62 o 
   1   3   4        6.45       15.49      3.62 o 
   3   3   4    12850.14    13361.93     97.80 o 
   5   3   4    29647.05    29308.88    218.31 o 
   7   3   4    20550.95    21425.76    180.10 o 
   9   3   4      107.52      100.40      9.23 o 
  11   3   4      876.64      932.22     21.98 o 
  13   3   4      248.01      235.49     15.91 o 
  15   3   4      263.79      240.53     20.73 o 
  17   3   4      155.46      161.52     21.09 o 
  19   3   4      104.99       85.46     22.18 o 
  21   3   4        1.78       -3.37     18.74 o 
 -22   4   4       35.08       -4.63     19.09 o 
 -20   4   4        6.83        5.55     17.82 o 
 -18   4   4      120.52      147.33     23.39 o 
 -16   4   4     1066.63      990.98     43.12 o 
 -14   4   4        3.37       -7.47     13.38 o 
 -12   4   4        4.81       -3.48     16.34 o 
 -10   4   4      144.56      177.69     16.01 o 
  -8   4   4       73.67       86.64      8.36 o 
  -6   4   4     4258.95     4027.49     43.33 o 
  -4   4   4     6413.38     5606.25     70.23 o 
  -2   4   4    14047.47    13357.69    140.90 o 
   0   4   4        9.02       27.26      4.95 o 
   2   4   4       31.78       14.67      4.98 o 
   4   4   4     5228.13     4910.94     51.90 o 
   6   4   4     4544.06     5232.18     52.68 o 
   8   4   4      506.11      499.93     15.89 o 
  10   4   4        3.70       -2.57      6.76 o 
  12   4   4      154.96      159.61     12.95 o 
  14   4   4      350.27      287.51     21.65 o 
  16   4   4       42.78       49.94     16.07 o 
  18   4   4       12.04       43.80     18.63 o 
  20   4   4        6.86      -12.94     16.81 o 
  22   4   4       33.46       68.15     33.23 o 
 -21   5   4       20.00       19.83     22.50 o 
 -19   5   4       20.62       15.94     18.21 o 
 -17   5   4      345.89      290.76     28.66 o 
 -15   5   4       89.75       52.06     20.73 o 
 -13   5   4      583.98      643.79     38.64 o 
 -11   5   4      371.11      397.59     22.75 o 
  -9   5   4      160.67      193.69     12.36 o 
  -7   5   4       35.74       32.60      6.64 o 
  -5   5   4    12939.51    13493.45    125.62 o 
  -3   5   4       96.98      111.63      8.11 o 
  -1   5   4      167.89      184.83      8.47 o 
   1   5   4     1436.91     1402.15     21.90 o 
   3   5   4     4652.09     4639.48     45.09 o 
   5   5   4    29657.04    30237.29    199.68 o 
   7   5   4      994.94     1076.59     19.45 o 
   9   5   4      414.42      333.42     14.79 o 
  11   5   4      434.81      468.01     25.57 o 
  13   5   4      169.52      184.94     18.15 o 
  15   5   4      361.66      333.35     35.16 o 
  17   5   4       45.26       15.16     14.70 o 
  19   5   4       59.25       42.98     23.75 o 
  21   5   4       84.90      127.50     25.52 o 
 -20   6   4        2.55      -19.17     19.17 o 
 -18   6   4      115.86       77.41     21.61 o 
 -16   6   4       90.06       66.45     31.70 o 
 -14   6   4      221.53      245.71     24.66 o 
 -12   6   4        8.04        5.79     11.69 o 
 -10   6   4       55.85       23.91     12.66 o 
  -8   6   4      105.15      135.41     10.66 o 
  -6   6   4     1900.34     1955.10     26.94 o 
  -4   6   4     2654.88     2682.81     35.33 o 
  -2   6   4     4902.68     5588.34     56.30 o 
   0   6   4     8525.45     8541.68     79.89 o 
   2   6   4     4105.59     3997.99     39.96 o 
   4   6   4      293.48      292.23     12.70 o 
   6   6   4     1818.54     1721.04     25.66 o 
   8   6   4     3397.10     3667.15     40.11 o 
  10   6   4       24.93       13.16     10.49 o 
  12   6   4        1.79        0.13     12.32 o 
  14   6   4      739.90      654.81     32.90 o 
  16   6   4      171.09      185.68     21.52 o 
  18   6   4       26.54       72.59     18.30 o 
  20   6   4       25.66       12.48     18.71 o 
 -21   7   4       66.60       71.75     28.16 o 
 -19   7   4        9.12       -8.32     19.48 o 
 -17   7   4      175.59      189.79     25.90 o 
 -15   7   4      436.63      322.53     28.73 o 
 -13   7   4      391.77      324.00     27.18 o 
 -11   7   4       42.85       81.26     15.38 o 
  -9   7   4       44.50       32.69      9.16 o 
  -7   7   4     6860.41     7019.34     73.35 o 
  -5   7   4       21.98       49.52      7.67 o 
  -3   7   4      936.60      985.90     24.37 o 
  -1   7   4      363.95      447.41     16.04 o 
   1   7   4     3741.33     3423.09     38.07 o 
   3   7   4       25.69       39.57      6.62 o 
   5   7   4        4.53        8.60      5.52 o 
   7   7   4        0.08        2.36      6.82 o 
   9   7   4      250.91      201.28     14.90 o 
  11   7   4       50.35       49.80     12.35 o 
  13   7   4       15.42       -7.14     11.37 o 
  15   7   4     1293.08     1107.36     38.44 o 
  17   7   4       27.93        2.75     14.02 o 
  19   7   4       12.59       -7.81     15.38 o 
  21   7   4       52.33       62.61     30.84 o 
 -20   8   4       22.85      -13.96     21.26 o 
 -18   8   4       55.80      104.50     26.24 o 
 -16   8   4       37.52       14.25     18.72 o 
 -14   8   4      279.02      230.25     30.33 o 
 -12   8   4      985.02      997.46     35.04 o 
 -10   8   4       12.72       21.35     12.63 o 
  -8   8   4      644.58      682.64     24.05 o 
  -6   8   4      149.20      144.20     12.96 o 
  -4   8   4     1580.38     1526.16     28.73 o 
  -2   8   4       97.76       77.44     12.40 o 
   0   8   4     2516.05     2343.69     38.66 o 
   2   8   4      957.47     1105.69     19.46 o 
   4   8   4     6726.88     6941.51     63.18 o 
   6   8   4     1925.16     1817.69     33.06 o 
   8   8   4      359.57      360.20     19.67 o 
  10   8   4      453.10      457.38     23.94 o 
  12   8   4        0.00       -0.64     11.18 o 
  14   8   4      159.28      133.92     19.68 o 
  16   8   4      240.84      202.27     26.47 o 
  18   8   4       14.00       31.19     27.84 o 
  20   8   4       59.23      108.88     29.98 o 
 -19   9   4       14.44        2.68     22.35 o 
 -17   9   4       16.47       -3.63     18.72 o 
 -15   9   4      292.02      304.03     34.24 o 
 -13   9   4      415.44      423.41     28.43 o 
 -11   9   4       83.15      112.05     23.65 o 
  -9   9   4      551.76      522.20     25.13 o 
  -7   9   4        2.09       -2.94      7.37 o 
  -5   9   4      880.64      942.01     24.54 o 
  -3   9   4     2570.71     2540.08     37.65 o 
  -1   9   4     6984.31     7452.19     86.55 o 
   1   9   4     1071.10     1268.10     22.63 o 
   3   9   4       24.51       18.87      6.17 o 
   5   9   4      114.37      136.04     13.69 o 
   7   9   4      536.73      515.45     26.16 o 
   9   9   4       42.08       42.00     15.94 o 
  11   9   4      467.88      464.51     27.71 o 
  13   9   4      157.84      144.00     18.87 o 
  15   9   4      438.04      384.67     31.34 o 
  17   9   4        5.77      -21.48     21.48 o 
  19   9   4        2.22        3.37     23.97 o 
 -18  10   4        9.17        8.12     23.17 o 
 -16  10   4        2.68       21.85     20.96 o 
 -14  10   4      115.79      106.17     25.30 o 
 -12  10   4       49.00       72.40     18.06 o 
 -10  10   4        2.17        0.50     14.44 o 
  -8  10   4      494.92      493.25     24.44 o 
  -6  10   4      137.16      140.82     13.49 o 
  -4  10   4       76.55       68.36     13.32 o 
  -2  10   4      964.89     1001.39     28.46 o 
   0  10   4      268.45      289.46     15.70 o 
   2  10   4     3079.15     3219.60     48.12 o 
   4  10   4       78.26       88.90     17.35 o 
   6  10   4      164.40      161.07     20.13 o 
   8  10   4      144.58      139.63     17.26 o 
  10  10   4       11.20       -0.30     12.28 o 
  12  10   4      235.77      215.31     20.88 o 
  14  10   4        3.21       -5.34     14.70 o 
  16  10   4      387.95      392.42     39.08 o 
  18  10   4       61.94       22.14     19.39 o 
 -17  11   4       33.30       44.27     24.60 o 
 -15  11   4      248.85      196.77     31.81 o 
 -13  11   4      474.13      479.04     34.90 o 
 -11  11   4        0.00       32.50     16.63 o 
  -9  11   4       32.33       39.49     15.37 o 
  -7  11   4      162.20      170.68     18.89 o 
  -5  11   4       14.91        6.97     15.53 o 
  -3  11   4        0.28       13.29     17.17 o 
  -1  11   4      841.83      866.90     36.57 o 
   1  11   4     3378.74     3384.06     54.93 o 
   3  11   4     1889.67     1756.08     39.52 o 
   5  11   4        6.98       -9.06     13.19 o 
   7  11   4        5.15       12.69     12.36 o 
   9  11   4       12.82       22.81     22.90 o 
  11  11   4      100.83      103.24     17.36 o 
  13  11   4      372.09      456.54     31.26 o 
  15  11   4       94.82       71.42     19.43 o 
  17  11   4       11.54        9.23     18.12 o 
 -16  12   4        2.25        8.61     21.60 o 
 -14  12   4      252.64      272.03     30.28 o 
 -12  12   4      177.43      218.21     28.88 o 
 -10  12   4      269.38      229.17     25.44 o 
  -8  12   4       41.57       61.80     16.93 o 
  -6  12   4        0.96      -10.99     13.35 o 
  -4  12   4      189.71      234.27     20.43 o 
  -2  12   4      195.06      228.58     20.35 o 
   0  12   4     1275.55     1213.23     42.34 o 
   2  12   4      958.72      895.47     28.71 o 
   4  12   4       88.99      114.14     15.71 o 
   6  12   4       36.48       52.84     14.06 o 
   8  12   4      704.73      653.81     31.95 o 
  10  12   4      295.17      274.70     27.01 o 
  12  12   4      140.10       98.63     18.15 o 
  14  12   4        0.55      -14.36     14.62 o 
  16  12   4       14.57       -3.31     17.03 o 
 -15  13   4       35.75       12.73     46.20 o 
 -13  13   4      193.90      170.53     25.78 o 
 -11  13   4       18.71       25.45     20.39 o 
  -9  13   4       61.94       63.98     18.23 o 
  -7  13   4       31.95       32.92     18.58 o 
  -5  13   4      694.38      724.94     37.30 o 
  -3  13   4      128.17      124.48     21.87 o 
  -1  13   4       22.65       21.58     14.68 o 
   1  13   4       29.33       95.08     10.57 o 
   3  13   4       29.39       62.92     13.49 o 
   5  13   4       63.79       52.35     14.12 o 
   7  13   4      728.27      726.98     32.63 o 
   9  13   4      502.33      476.48     28.61 o 
  11  13   4        0.09      -12.30     12.30 o 
  13  13   4       71.57       73.86     24.47 o 
  15  13   4       29.86        6.92     17.43 o 
 -14  14   4        0.66        4.92     22.83 o 
 -12  14   4       53.82       81.43     25.40 o 
 -10  14   4        0.28       -2.20     18.40 o 
  -8  14   4      108.09      134.72     26.27 o 
  -6  14   4      270.86      245.04     27.96 o 
  -4  14   4      142.23      180.00     24.19 o 
  -2  14   4       17.90       27.39     18.66 o 
   0  14   4        4.61       15.94     14.98 o 
   2  14   4       16.21       31.87     15.05 o 
   4  14   4        5.62        0.05     11.54 o 
   6  14   4        0.78      -10.13     11.34 o 
   8  14   4       64.08       73.94     16.21 o 
  10  14   4      145.35      162.08     20.31 o 
  12  14   4        7.13       -0.38     14.70 o 
  14  14   4      110.71       76.79     25.92 o 
 -13  15   4        5.98       -9.21     21.29 o 
 -11  15   4       26.09       43.24     23.36 o 
  -9  15   4        0.56       -7.30     18.04 o 
  -7  15   4       23.79       59.09     21.59 o 
  -5  15   4      176.53      170.17     24.51 o 
  -3  15   4       11.07       -4.08     16.81 o 
  -1  15   4        0.22        7.74     14.93 o 
   1  15   4      103.69      124.41     19.65 o 
   3  15   4        6.02        8.91     11.62 o 
   5  15   4       73.54       76.05     15.55 o 
   7  15   4       61.31       42.56     15.08 o 
   9  15   4       38.24       49.03     19.35 o 
  11  15   4       35.48       36.85     15.97 o 
  13  15   4        1.55        4.40     17.11 o 
 -12  16   4       10.76        0.45     22.77 o 
 -10  16   4      125.13      182.81     32.67 o 
  -8  16   4        0.69       15.74     36.29 o 
  -6  16   4      127.67      157.86     27.92 o 
  -4  16   4       56.42       54.85     19.17 o 
  -2  16   4       81.68       60.59     19.42 o 
   0  16   4       50.80       26.77     26.52 o 
   2  16   4       50.45       74.15     13.51 o 
   4  16   4       24.71       22.16     13.42 o 
   6  16   4        2.54        7.32     13.24 o 
   8  16   4        0.08       -8.96     13.11 o 
  10  16   4        0.08       -8.06     14.23 o 
  12  16   4       23.55        6.41     16.68 o 
 -11  17   4       25.32       14.52     23.38 o 
  -9  17   4       22.09       11.87     21.08 o 
  -7  17   4       78.30       30.12     23.11 o 
  -5  17   4       18.60       -2.51     38.81 o 
  -3  17   4       27.57       16.24     17.16 o 
  -1  17   4       73.71       55.57     20.43 o 
   1  17   4        0.37        8.99     16.36 o 
   3  17   4        8.24       -7.60     12.01 o 
   5  17   4       22.45       10.25     13.42 o 
   7  17   4        0.10        7.29     14.15 o 
   9  17   4        0.01       -6.45     14.30 o 
  -8  18   4       31.44       39.10     24.72 o 
  -6  18   4        3.66      -20.19     20.19 o 
  -4  18   4        0.00       -5.02     34.06 o 
  -2  18   4       15.85       23.45     36.02 o 
   0  18   4        8.02       24.44     18.42 o 
   2  18   4        0.40      -15.80     15.80 o 
   4  18   4       21.30       20.79     13.34 o 
   6  18   4       18.14       -6.41     13.89 o 
   8  18   4       11.31       25.94     15.94 o 
  -3  19   4       10.94       61.40     25.86 o 
  -1  19   4        0.00      -16.53     17.46 o 
   1  19   4        3.20       20.67     18.95 o 
   3  19   4       13.94       34.74     20.21 o 
 -21   1   5       22.10       10.09     12.35 o 
 -19   1   5      484.87      505.27     25.39 o 
 -17   1   5       62.29       60.91     12.66 o 
 -15   1   5       77.40       60.34     11.76 o 
 -13   1   5      162.92      134.00     15.29 o 
 -11   1   5      866.38      929.32     22.01 o 
  -9   1   5      978.99      983.43     16.98 o 
  -7   1   5     1787.75     1811.96     28.90 o 
  -5   1   5    44136.07    43754.31    414.15 o 
  -3   1   5       12.74       28.93      5.91 o 
  -1   1   5      438.08      434.53      9.69 o 
   1   1   5      200.88      183.36      8.31 o 
   3   1   5      538.83      523.98     10.67 o 
   5   1   5    27704.79    27585.87    210.80 o 
   7   1   5      731.18      718.18     16.78 o 
   9   1   5      953.72      964.71     23.55 o 
  11   1   5       44.75       57.87     10.51 o 
  13   1   5     1205.00     1351.30     33.17 o 
  15   1   5     1242.31     1201.37     33.40 o 
  17   1   5       42.27       18.18     16.73 o 
  19   1   5       88.12       90.83     26.32 o 
  21   1   5        5.41       37.77     23.76 o 
 -22   2   5       23.76       39.80     20.20 o 
 -20   2   5       52.82       31.14     27.51 o 
 -18   2   5        1.10       11.52      9.70 o 
 -16   2   5      454.13      526.02     21.60 o 
 -14   2   5        9.31        7.39      7.62 o 
 -12   2   5     2226.63     2242.38     45.51 o 
 -10   2   5      724.64      777.41     24.41 o 
  -8   2   5      797.63      624.01     16.01 o 
  -6   2   5     2686.03     2738.55     31.81 o 
  -4   2   5      126.96      125.80      5.58 o 
  -2   2   5     2432.79     2481.54     28.68 o 
   0   2   5    46025.83    44600.50    362.30 o 
   2   2   5      496.70      502.42     14.33 o 
   4   2   5    11974.03    10845.71     81.96 o 
   6   2   5     1203.34     1311.70     22.24 o 
   8   2   5        5.87       11.57      6.71 o 
  10   2   5       83.12       73.31      9.23 o 
  12   2   5       42.33       29.52     10.23 o 
  14   2   5      144.35      134.65     15.89 o 
  16   2   5      278.06      319.42     25.87 o 
  18   2   5      254.81      263.71     30.12 o 
  20   2   5        0.56      -10.14     20.96 o 
  22   2   5       63.35       83.25     35.40 o 
 -21   3   5        1.43       15.51     17.90 o 
 -19   3   5        0.99       -5.38     15.13 o 
 -17   3   5        0.37      -14.14     14.14 o 
 -15   3   5      681.36      591.23     34.26 o 
 -13   3   5        0.80       15.22     13.29 o 
 -11   3   5       85.15       69.64     15.07 o 
  -9   3   5      510.42      582.04     15.78 o 
  -7   3   5      181.82      236.37     12.23 o 
  -5   3   5     7855.41     7409.43     61.77 o 
  -3   3   5     1385.26     1139.43     29.43 o 
  -1   3   5      367.03      284.82      7.99 o 
   1   3   5     5000.97     4856.38     43.21 o 
   3   3   5     8159.07     8384.83     76.08 o 
   5   3   5     5531.63     5989.12     50.00 o 
   7   3   5     2278.49     2066.57     30.04 o 
   9   3   5       63.72      114.33      9.38 o 
  11   3   5      358.58      381.62     16.74 o 
  13   3   5      154.15      153.08     13.35 o 
  15   3   5      672.37      692.59     46.59 o 
  17   3   5       51.97       44.07     16.52 o 
  19   3   5       88.18      141.24     24.88 o 
  21   3   5       13.57      -20.61     20.61 o 
 -22   4   5        8.35       -7.73     18.50 o 
 -20   4   5        3.12       36.36     18.44 o 
 -18   4   5       65.65       70.69     19.90 o 
 -16   4   5      134.85      152.56     21.95 o 
 -14   4   5      393.02      362.24     27.60 o 
 -12   4   5     1095.96     1203.27     49.30 o 
 -10   4   5       41.76       48.01     12.20 o 
  -8   4   5     1334.30     1402.86     24.24 o 
  -6   4   5     9786.03     9718.33     87.04 o 
  -4   4   5     2055.97     2462.32     46.22 o 
  -2   4   5    13116.05    13285.37    141.58 o 
   0   4   5     3464.40     3375.20     36.76 o 
   2   4   5    18388.64    19181.46    157.96 o 
   4   4   5      539.78      422.41     10.57 o 
   6   4   5     1949.14     2184.53     30.21 o 
   8   4   5     1262.44     1337.37     25.19 o 
  10   4   5       91.03       77.02      9.93 o 
  12   4   5        1.54        4.42      9.53 o 
  14   4   5      587.42      617.00     32.60 o 
  16   4   5       18.36       23.28     20.89 o 
  18   4   5      213.07      191.28     24.15 o 
  20   4   5      159.53      179.59     27.71 o 
 -21   5   5       31.95       48.26     21.29 o 
 -19   5   5       22.41       39.56     18.55 o 
 -17   5   5       48.06       53.96     18.92 o 
 -15   5   5     2668.30     2429.56     62.62 o 
 -13   5   5      576.55      547.71     31.77 o 
 -11   5   5      447.22      444.35     23.62 o 
  -9   5   5      364.26      448.87     17.88 o 
  -7   5   5       40.41       19.06      6.15 o 
  -5   5   5      237.53      246.87     22.63 o 
  -3   5   5     1739.35     1819.62     39.87 o 
  -1   5   5    10269.86    10401.46     91.87 o 
   1   5   5     1302.24     1237.07     23.85 o 
   3   5   5       96.53      110.03      7.29 o 
   5   5   5     7263.63     7090.56     58.12 o 
   7   5   5     8524.36     8484.69     70.35 o 
   9   5   5      453.66      516.42     21.17 o 
  11   5   5      233.54      258.95     17.21 o 
  13   5   5      290.98      241.98     19.66 o 
  15   5   5      384.18      431.36     28.70 o 
  17   5   5       90.06       95.41     18.97 o 
  19   5   5      171.36      191.62     29.43 o 
  21   5   5        8.80        5.17     23.62 o 
 -20   6   5      108.72       92.53     24.32 o 
 -18   6   5       52.57       53.89     19.59 o 
 -16   6   5      215.22      184.19     37.76 o 
 -14   6   5      210.05      212.67     24.62 o 
 -12   6   5      114.44       76.33     16.84 o 
 -10   6   5        0.70       14.51     10.73 o 
  -8   6   5      751.89      790.57     19.73 o 
  -6   6   5      871.56      896.14     15.74 o 
  -4   6   5       20.18       50.43      6.25 o 
  -2   6   5     4188.85     4370.63     46.64 o 
   0   6   5     3789.56     4337.13     47.91 o 
   2   6   5     1411.16     1376.71     21.45 o 
   4   6   5     2186.43     2375.78     29.43 o 
   6   6   5      302.94      237.17     11.05 o 
   8   6   5      879.48      800.84     19.85 o 
  10   6   5     1854.77     1917.27     52.15 o 
  12   6   5      852.63      840.70     42.53 o 
  14   6   5      204.86      164.35     18.21 o 
  16   6   5      153.70      103.26     18.51 o 
  18   6   5       17.79       20.57     15.80 o 
  20   6   5       12.03        3.43     19.22 o 
 -21   7   5       11.58      -26.07     26.07 o 
 -19   7   5       11.59        8.14     20.61 o 
 -17   7   5       90.25       87.42     20.62 o 
 -15   7   5       23.08       20.29     15.93 o 
 -13   7   5      303.02      282.70     25.61 o 
 -11   7   5      377.52      362.43     23.61 o 
  -9   7   5     2704.30     2499.84     41.30 o 
  -7   7   5    10964.40    10715.73    101.43 o 
  -5   7   5      132.40       95.81      8.30 o 
  -3   7   5      632.74      596.05     16.58 o 
  -1   7   5       60.21       57.03     16.70 o 
   1   7   5     1536.79     1663.64     34.46 o 
   3   7   5       22.78       15.95      5.13 o 
   5   7   5     1885.60     1788.90     29.20 o 
   7   7   5       37.99       65.36      9.58 o 
   9   7   5       10.51       -5.30      8.65 o 
  11   7   5      201.66      213.84     18.14 o 
  13   7   5      745.19      700.61     42.12 o 
  15   7   5       63.79      110.17     18.77 o 
  17   7   5      101.38       76.51     18.85 o 
  19   7   5       40.68       21.39     16.64 o 
 -20   8   5        0.07       17.23     22.63 o 
 -18   8   5       13.86      -12.02     30.68 o 
 -16   8   5        0.00        6.10     16.29 o 
 -14   8   5     1180.46     1095.11     43.45 o 
 -12   8   5        0.38       -4.86     11.74 o 
 -10   8   5     3334.26     3299.90     77.79 o 
  -8   8   5     1788.03     1982.36     36.24 o 
  -6   8   5       21.08       16.50      8.36 o 
  -4   8   5     1799.55     1645.13     31.89 o 
  -2   8   5      201.84      176.24     12.08 o 
   0   8   5      477.88      457.82     16.84 o 
   2   8   5     3214.55     2924.03     35.97 o 
   4   8   5      231.64      289.02     11.77 o 
   6   8   5     1935.83     1741.44     36.11 o 
   8   8   5       56.17       48.29     10.68 o 
  10   8   5        8.91       15.05     17.07 o 
  12   8   5       10.73        4.69     12.18 o 
  14   8   5      590.86      574.03     32.88 o 
  16   8   5      155.84      169.48     23.98 o 
  18   8   5        4.11       24.94     18.75 o 
  20   8   5        5.32       45.56     20.96 o 
 -19   9   5        3.40        2.93     42.37 o 
 -17   9   5       37.52       18.26     20.66 o 
 -15   9   5       45.69       51.99     48.95 o 
 -13   9   5        3.99       14.13     14.68 o 
 -11   9   5       89.72       96.48     16.76 o 
  -9   9   5     2560.19     2662.60     53.36 o 
  -7   9   5     3088.60     2908.48     40.61 o 
  -5   9   5      139.81      122.78     11.75 o 
  -3   9   5      170.39      161.89     12.78 o 
  -1   9   5      857.89      721.37     24.13 o 
   1   9   5       73.38      109.96     15.55 o 
   3   9   5      351.43      345.41     14.19 o 
   5   9   5     4520.32     4476.03     86.83 o 
   7   9   5     2002.83     2087.05     41.14 o 
   9   9   5       93.72       84.05     15.66 o 
  11   9   5       23.95       17.89     12.96 o 
  13   9   5       72.07       93.67     17.99 o 
  15   9   5      106.93      141.59     23.47 o 
  17   9   5      432.45      402.02     34.46 o 
  19   9   5        1.76      -15.91     15.91 o 
 -18  10   5        4.20       10.08     20.31 o 
 -16  10   5        4.27       10.55     21.17 o 
 -14  10   5      355.70      335.48     35.19 o 
 -12  10   5      130.69      138.22     28.34 o 
 -10  10   5      878.44      911.35     34.63 o 
  -8  10   5     1920.45     1753.58     43.24 o 
  -6  10   5       69.51       67.58     10.83 o 
  -4  10   5      638.35      673.82     23.62 o 
  -2  10   5      640.10      680.88     25.16 o 
   0  10   5      178.12      154.29     15.12 o 
   2  10   5     1878.76     1906.09     34.63 o 
   4  10   5      513.92      541.18     23.04 o 
   6  10   5     3383.04     3436.80     97.68 o 
   8  10   5      220.39      182.14     19.05 o 
  10  10   5      405.03      348.54     25.59 o 
  12  10   5      564.01      558.20     31.60 o 
  14  10   5       16.41       26.90     16.97 o 
  16  10   5       56.54       60.24     20.35 o 
  18  10   5       13.01       -5.34     18.33 o 
 -17  11   5        5.92      -16.41     20.36 o 
 -15  11   5      112.08      105.76     40.22 o 
 -13  11   5       69.44      107.72     24.98 o 
 -11  11   5       44.35       31.98     16.01 o 
  -9  11   5      750.38      709.85     35.18 o 
  -7  11   5      116.81      126.15     17.50 o 
  -5  11   5       39.63       22.32     18.06 o 
  -3  11   5      102.31      102.51     18.20 o 
  -1  11   5      696.16      655.96     36.74 o 
   1  11   5      536.88      628.09     58.00 o 
   3  11   5      244.15      211.48     16.30 o 
   5  11   5     1781.19     1795.00     42.43 o 
   7  11   5     1926.10     2015.40     47.09 o 
   9  11   5      129.86      178.96     19.78 o 
  11  11   5        3.88        0.62     13.35 o 
  13  11   5        7.10       26.92     14.88 o 
  15  11   5      112.08      113.30     22.40 o 
  17  11   5       10.08       12.71     18.62 o 
 -16  12   5       99.70       98.65     27.53 o 
 -14  12   5      290.85      330.36     67.84 o 
 -12  12   5        6.52        2.73     15.36 o 
 -10  12   5      224.27      269.45     26.21 o 
  -8  12   5      144.12       92.45     27.23 o 
  -6  12   5        0.24       -7.78     11.29 o 
  -4  12   5       19.47      -11.08     11.08 o 
  -2  12   5       17.39       30.79     13.42 o 
   0  12   5      151.98      173.91     33.95 o 
   2  12   5      450.74      514.98     18.40 o 
   4  12   5      785.50      829.39     38.20 o 
   6  12   5     2449.45     2328.70     51.03 o 
   8  12   5      569.54      544.64     29.61 o 
  10  12   5       36.88       41.41     14.97 o 
  12  12   5       31.44       43.91     15.07 o 
  14  12   5       72.32       77.03     20.30 o 
  16  12   5       16.97      -12.94     16.37 o 
 -15  13   5        8.07       19.96     21.99 o 
 -13  13   5      165.63      173.30     26.01 o 
 -11  13   5        3.03        4.58     16.85 o 
  -9  13   5      335.33      374.56     30.49 o 
  -7  13   5        1.77       20.72     16.15 o 
  -5  13   5      342.72      366.46     49.94 o 
  -3  13   5     1172.85     1052.90     40.75 o 
  -1  13   5      956.99      852.47     38.73 o 
   1  13   5       57.80       37.88     16.49 o 
   3  13   5       35.97       37.96     12.33 o 
   5  13   5      288.05      261.20     20.77 o 
   7  13   5      323.28      266.48     22.53 o 
   9  13   5        3.25       23.96     13.69 o 
  11  13   5      121.93      156.48     20.37 o 
  13  13   5       16.66       34.19     16.13 o 
  15  13   5       13.60       22.08     18.22 o 
 -14  14   5       21.92        8.54     21.79 o 
 -12  14   5      125.05      115.84     23.66 o 
 -10  14   5      116.44      106.10     25.16 o 
  -8  14   5       16.45        7.29     18.55 o 
  -6  14   5      269.56      240.50     31.05 o 
  -4  14   5      427.16      398.62     64.81 o 
  -2  14   5      348.21      334.09     28.47 o 
   0  14   5        3.87        0.64     14.75 o 
   2  14   5      149.23      176.15     20.59 o 
   4  14   5        8.25       -3.76     11.59 o 
   6  14   5       41.64       25.68     13.96 o 
   8  14   5       24.04       11.64     13.44 o 
  10  14   5       21.82       38.54     15.07 o 
  12  14   5       89.50       71.04     17.97 o 
  14  14   5       21.00       23.23     19.18 o 
 -13  15   5        0.02       -9.99     22.66 o 
 -11  15   5       14.64       18.65     21.13 o 
  -9  15   5       33.66       11.75     20.34 o 
  -7  15   5        3.09        9.44     19.36 o 
  -5  15   5      212.18      142.08     26.36 o 
  -3  15   5       27.28       27.80     23.00 o 
  -1  15   5       30.80       22.89     16.50 o 
   1  15   5     1082.07      968.15     43.67 o 
   3  15   5      460.00      382.25     40.99 o 
   5  15   5       70.08      115.75     17.44 o 
   7  15   5       80.89       68.39     15.98 o 
   9  15   5       70.80       52.98     15.74 o 
  11  15   5        4.37       12.67     14.56 o 
  13  15   5       13.04       -2.34     17.55 o 
 -12  16   5       13.62       18.36     24.19 o 
 -10  16   5       18.46       -9.43     26.10 o 
  -8  16   5       53.57       66.18     50.99 o 
  -6  16   5       86.37       30.77     35.30 o 
  -4  16   5       56.64       45.95     28.98 o 
  -2  16   5       20.90       20.95     16.90 o 
   0  16   5       14.59      -14.23     26.96 o 
   2  16   5      339.69      403.66     33.48 o 
   4  16   5       98.69      156.93     17.65 o 
   6  16   5        2.83       11.60     16.61 o 
   8  16   5       28.19       25.25     15.13 o 
  10  16   5       18.32        3.48     15.17 o 
  12  16   5        4.95       30.20     16.86 o 
  -9  17   5       43.19       12.76     23.86 o 
  -7  17   5        2.15       -5.16     20.98 o 
  -5  17   5        1.96      -17.00     17.00 o 
  -3  17   5       64.06      116.86     26.42 o 
  -1  17   5       24.76       38.48     18.15 o 
   1  17   5        4.29       -4.30     15.74 o 
   3  17   5        0.04       45.96     19.31 o 
   5  17   5        7.93       14.02     12.97 o 
   7  17   5       26.54       47.33     16.15 o 
   9  17   5       23.99       48.37     17.10 o 
  -8  18   5        4.54       -0.32     21.81 o 
  -6  18   5        7.30      -22.26     24.79 o 
  -4  18   5       29.21       71.32     25.02 o 
  -2  18   5       71.01       61.73     42.79 o 
   0  18   5        0.16      -15.77     16.41 o 
   2  18   5        7.48        1.79     17.77 o 
   4  18   5       10.22       11.05     18.01 o 
   6  18   5       37.14       38.43     16.78 o 
  -3  19   5        5.96      -30.78     40.00 o 
  -1  19   5        0.73       -7.96     20.24 o 
   1  19   5        0.86       17.60     19.25 o 
   3  19   5       47.30       73.46     35.86 o 
 -22   0   6      625.04      665.63     39.92 o 
 -20   0   6        2.79       -5.85     14.65 o 
 -18   0   6      246.64      251.32     25.34 o 
 -16   0   6      372.38      337.16     27.22 o 
 -14   0   6       38.78       54.04     19.16 o 
 -12   0   6       67.84       87.35     37.91 o 
 -10   0   6      426.81      350.65     18.42 o 
  -8   0   6    31773.62    33082.61    598.30 o 
  -6   0   6     1682.68     1603.84     24.60 o 
  -4   0   6    33572.96    30916.52    597.68 o 
  -2   0   6      609.78      604.83     17.38 o 
   0   0   6      128.04      135.95      9.45 o 
   2   0   6      163.13      196.53      9.76 o 
   4   0   6    25048.88    24147.31    279.49 o 
   6   0   6       54.27       36.27     10.13 o 
   8   0   6    10457.80    11166.04    130.27 o 
  10   0   6      477.32      579.32     41.64 o 
  12   0   6      205.08      192.40     22.95 o 
  14   0   6      504.57      522.97     45.13 o 
  16   0   6     2253.22     2417.20    122.51 o 
  18   0   6      198.58      149.82     43.54 o 
  20   0   6       24.06       36.67     36.08 o 
  22   0   6       31.66       46.74     38.89 o 
 -21   1   6       14.87       26.20     18.26 o 
 -19   1   6        9.87        9.84      9.65 o 
 -17   1   6       66.72       73.00     11.31 o 
 -15   1   6       68.50       29.91     11.32 o 
 -13   1   6        3.69        4.88      6.25 o 
 -11   1   6      404.41      415.14     22.18 o 
  -9   1   6        0.44       15.44      6.36 o 
  -7   1   6     1194.75     1162.61     19.21 o 
  -5   1   6      335.01      364.86     10.79 o 
  -3   1   6      122.62       79.91      5.75 o 
  -1   1   6     3699.39     3524.31     38.56 o 
   1   1   6      724.82      792.49     14.53 o 
   3   1   6     4643.65     4014.35     37.11 o 
   5   1   6     1918.16     1822.68     27.80 o 
   7   1   6     1774.00     1823.99     35.00 o 
   9   1   6     1255.32     1365.54     26.49 o 
  11   1   6     1844.76     1845.65     33.26 o 
  13   1   6        0.96       -8.95      8.95 o 
  15   1   6      527.09      579.05     29.04 o 
  17   1   6       15.20       21.99     17.74 o 
  19   1   6       18.61      -13.19     31.81 o 
  21   1   6       55.51       27.26     24.72 o 
 -22   2   6      233.03      275.66     29.78 o 
 -20   2   6        0.81        9.26     15.56 o 
 -18   2   6       53.26       65.44     26.88 o 
 -16   2   6       59.08       82.25     17.32 o 
 -14   2   6       53.52       69.63     16.08 o 
 -12   2   6       61.08       58.89     28.45 o 
 -10   2   6       50.86       61.84     10.75 o 
  -8   2   6     2669.85     2800.91     35.44 o 
  -6   2   6     2702.08     2643.62     31.35 o 
  -4   2   6     6938.75     6399.96     57.94 o 
  -2   2   6     3639.05     3353.16     31.48 o 
   0   2   6     1160.41     1031.44     16.67 o 
   2   2   6      144.91      144.32      7.81 o 
   4   2   6     4077.45     3945.31     36.05 o 
   6   2   6     7116.20     7665.76     62.60 o 
   8   2   6     3159.96     3417.80     42.78 o 
  10   2   6     2344.41     2235.82     33.41 o 
  12   2   6     2183.03     2043.50     34.22 o 
  14   2   6      958.14      905.82     30.12 o 
  16   2   6      560.95      513.98     32.53 o 
  18   2   6        3.31      -17.23     17.23 o 
  20   2   6       12.95        9.69     22.51 o 
 -21   3   6       15.40       53.93     20.91 o 
 -19   3   6       17.96       16.76     16.57 o 
 -17   3   6       60.85       46.36     16.29 o 
 -15   3   6     1610.03     1579.59     47.73 o 
 -13   3   6      411.96      353.26     25.35 o 
 -11   3   6      438.35      454.22     31.81 o 
  -9   3   6      735.93      658.60     20.38 o 
  -7   3   6      565.48      573.15     14.07 o 
  -5   3   6      209.98      252.76      7.48 o 
  -3   3   6      401.16      330.32     19.44 o 
  -1   3   6        0.00       -3.80      3.80 o 
   1   3   6      912.54      929.67     14.49 o 
   3   3   6      811.46      613.55     17.17 o 
   5   3   6       11.29       18.85      5.11 o 
   7   3   6     3320.56     3330.45     40.96 o 
   9   3   6     1584.98     1605.94     27.36 o 
  11   3   6        0.57       -8.03      8.03 o 
  13   3   6       26.37       16.52     12.82 o 
  15   3   6     1972.90     1890.62     68.32 o 
  17   3   6        0.13       10.79     14.83 o 
  19   3   6       39.55       42.40     23.77 o 
  21   3   6      165.74      222.87     36.86 o 
 -20   4   6        0.47        6.26     17.22 o 
 -18   4   6       40.15       17.16     16.81 o 
 -16   4   6       34.71       35.61     16.29 o 
 -14   4   6     2061.92     2086.48     54.38 o 
 -12   4   6      678.61      722.34     32.65 o 
 -10   4   6       41.52       52.88      9.66 o 
  -8   4   6     1945.87     1953.23     26.91 o 
  -6   4   6        8.16        7.81      4.20 o 
  -4   4   6     1529.65     1481.89     30.98 o 
  -2   4   6     7643.24     8160.58    109.61 o 
   0   4   6    20165.90    20449.67    182.95 o 
   2   4   6     3851.25     4095.27     39.89 o 
   4   4   6     1030.92     1172.19     19.18 o 
   6   4   6     1158.59     1135.64     20.24 o 
   8   4   6       71.13       80.01      9.13 o 
  10   4   6     1033.17     1066.88     25.54 o 
  12   4   6      503.28      524.55     24.12 o 
  14   4   6        0.01        6.65     13.93 o 
  16   4   6        0.02        9.77     14.47 o 
  18   4   6      105.28      107.52     20.90 o 
  20   4   6        0.42       -4.69     22.49 o 
 -21   5   6       32.79        3.27     18.28 o 
 -19   5   6       58.53       42.41     18.70 o 
 -17   5   6        5.63      -13.72     14.11 o 
 -15   5   6     1095.67      997.20     47.66 o 
 -13   5   6        0.15        7.75     14.33 o 
 -11   5   6      155.06      167.22     15.59 o 
  -9   5   6     3437.35     3499.82     49.89 o 
  -7   5   6      653.38      640.13     15.30 o 
  -5   5   6     7007.75     6631.00    125.68 o 
  -3   5   6      440.25      474.48     38.91 o 
  -1   5   6     1155.39     1013.86     18.93 o 
   1   5   6     4106.04     4079.44     45.95 o 
   3   5   6        8.85       15.39      4.67 o 
   5   5   6       35.29       16.11      6.00 o 
   7   5   6      150.54      178.41     11.22 o 
   9   5   6      534.54      559.47     20.60 o 
  11   5   6       31.73       32.17     11.11 o 
  13   5   6      155.26      134.41     16.84 o 
  15   5   6       34.57       32.37     15.22 o 
  17   5   6       28.87       28.92     16.48 o 
  19   5   6       76.91       98.06     22.52 o 
  21   5   6       27.55       63.74     54.39 o 
 -20   6   6        0.01        1.08     33.82 o 
 -18   6   6        1.36       -8.10     15.77 o 
 -16   6   6        4.08        0.39     14.80 o 
 -14   6   6      901.49     1027.60     40.28 o 
 -12   6   6       36.23       43.71     14.84 o 
 -10   6   6        2.40       10.25      8.93 o 
  -8   6   6     1073.29     1202.68     23.32 o 
  -6   6   6     2010.05     2037.37     83.09 o 
  -4   6   6       33.60       -2.16      8.51 o 
  -2   6   6     5610.04     5558.78     60.50 o 
   0   6   6     1502.19     1542.56     29.67 o 
   2   6   6     2717.50     2834.79     38.29 o 
   4   6   6     2725.10     2750.11     37.43 o 
   6   6   6      639.66      617.45     15.86 o 
   8   6   6     2599.85     2748.83     37.26 o 
  10   6   6        6.29       -2.79      9.24 o 
  12   6   6     1101.16     1159.47     34.37 o 
  14   6   6      127.28      128.75     18.14 o 
  16   6   6       45.24       56.14     17.54 o 
  18   6   6        7.81      -12.90     15.39 o 
  20   6   6        6.21       -6.37     22.65 o 
 -19   7   6        2.87       16.30     18.40 o 
 -17   7   6       22.24        4.03     19.01 o 
 -15   7   6       12.72       28.22     16.36 o 
 -13   7   6      225.51      213.50     23.03 o 
 -11   7   6       54.88       67.79     14.35 o 
  -9   7   6       57.71       59.76     10.20 o 
  -7   7   6      229.28      166.02     10.77 o 
  -5   7   6       83.84       71.69      7.38 o 
  -3   7   6      419.39      362.99     13.31 o 
  -1   7   6      837.14      836.54     21.49 o 
   1   7   6      884.25      984.62     27.03 o 
   3   7   6      172.97      214.11      9.87 o 
   5   7   6     2952.86     2876.96     41.73 o 
   7   7   6      966.87     1020.90     24.25 o 
   9   7   6      369.92      364.52     19.39 o 
  11   7   6      182.12      189.36     28.12 o 
  13   7   6        0.01      -11.74     11.74 o 
  15   7   6       16.17       14.07     17.16 o 
  17   7   6       54.01       34.97     19.41 o 
  19   7   6        2.89       14.33     20.46 o 
 -20   8   6        6.21        4.01     21.17 o 
 -18   8   6        0.71       17.43     20.67 o 
 -16   8   6        3.71       16.62     21.21 o 
 -14   8   6        0.10        0.89     15.38 o 
 -12   8   6       35.12       39.29     15.46 o 
 -10   8   6      613.84      628.75     28.66 o 
  -8   8   6     3552.48     3554.51     50.49 o 
  -6   8   6      512.42      533.36     17.81 o 
  -4   8   6     5520.15     5606.64     65.45 o 
  -2   8   6       14.36       22.47      8.31 o 
   0   8   6      183.42      201.50     17.65 o 
   2   8   6     6530.35     6205.03     65.64 o 
   4   8   6      473.04      438.44     15.39 o 
   6   8   6     2415.31     2353.88     48.72 o 
   8   8   6      146.81      135.72     15.24 o 
  10   8   6       88.64      119.87     17.41 o 
  12   8   6      122.92      120.36     23.59 o 
  14   8   6        5.99       15.88     14.28 o 
  16   8   6       32.51       50.01     19.89 o 
  18   8   6       61.77       55.82     22.15 o 
  20   8   6        5.87       23.85     20.70 o 
 -19   9   6        9.14        1.08     21.83 o 
 -17   9   6        0.02      -11.37     23.97 o 
 -15   9   6       46.80      -10.37     42.50 o 
 -13   9   6        2.95        6.26     14.77 o 
 -11   9   6      172.63      177.01     19.21 o 
  -9   9   6     1432.30     1464.11     32.82 o 
  -7   9   6      899.71      852.44     24.09 o 
  -5   9   6      339.15      379.29     17.00 o 
  -3   9   6      159.19      190.95     13.31 o 
  -1   9   6     3240.91     3324.42     48.99 o 
   1   9   6      217.95      248.94     17.09 o 
   3   9   6       12.49        0.91      7.83 o 
   5   9   6     2393.86     2474.16     50.95 o 
   7   9   6        0.01        3.33     12.17 o 
   9   9   6       10.40       15.69     13.35 o 
  11   9   6      343.28      308.77     24.25 o 
  13   9   6       30.04       38.27     14.95 o 
  15   9   6       31.44       50.70     19.59 o 
  17   9   6        4.77       -4.01     17.74 o 
  19   9   6        4.63       19.64     21.08 o 
 -18  10   6       45.95       24.70     24.22 o 
 -16  10   6       79.69      117.14     25.72 o 
 -14  10   6        1.80      -16.11     16.11 o 
 -12  10   6        3.14        8.17     16.78 o 
 -10  10   6      169.17      173.19     18.54 o 
  -8  10   6       76.73       52.45     13.82 o 
  -6  10   6     1183.78     1111.40     26.19 o 
  -4  10   6       22.95       15.29      9.92 o 
  -2  10   6      508.46      469.58     20.98 o 
   0  10   6      703.74      719.82     32.67 o 
   2  10   6     1748.82     1685.38     31.90 o 
   4  10   6     3781.81     3499.16     70.70 o 
   6  10   6     3055.13     3253.20     88.34 o 
   8  10   6      294.42      275.66     21.98 o 
  10  10   6       60.29       51.43     14.99 o 
  12  10   6        0.00      -11.29     12.86 o 
  14  10   6       12.54       10.03     15.02 o 
  16  10   6        1.31       11.12     18.59 o 
  18  10   6        5.37       29.13     36.05 o 
 -17  11   6       70.44      143.16     56.57 o 
 -15  11   6       18.50       49.34     23.48 o 
 -13  11   6      225.60      210.64     30.46 o 
 -11  11   6       28.19       30.25     16.04 o 
  -9  11   6        6.92        8.02     13.68 o 
  -7  11   6      489.21      520.94     29.01 o 
  -5  11   6        3.39       -0.33     13.42 o 
  -3  11   6      556.10      550.06     26.95 o 
  -1  11   6      295.18      283.26     21.34 o 
   1  11   6      404.96      337.97     28.54 o 
   3  11   6      413.41      457.63     17.16 o 
   5  11   6       69.90       84.93     16.79 o 
   7  11   6      171.54      216.09     20.09 o 
   9  11   6       37.12       11.71     15.56 o 
  11  11   6       53.10       35.80     15.57 o 
  13  11   6       84.70       96.52     18.66 o 
  15  11   6       23.74       20.95     18.37 o 
  17  11   6       22.37       37.23     35.59 o 
 -16  12   6       20.19       -6.17     21.29 o 
 -14  12   6       32.87       45.76     21.85 o 
 -12  12   6        0.53       10.47     16.54 o 
 -10  12   6      184.90      217.83     24.04 o 
  -8  12   6       17.71        6.34     14.04 o 
  -6  12   6       55.03       45.82     14.83 o 
  -4  12   6       80.80      105.62     16.29 o 
  -2  12   6        0.00      -10.14     11.98 o 
   0  12   6      183.27      151.88     18.44 o 
   2  12   6        2.51       24.87     15.56 o 
   4  12   6      211.78      170.21     16.83 o 
   6  12   6      301.11      353.13     23.71 o 
   8  12   6        2.63       -5.25     12.36 o 
  10  12   6       11.64       12.39     14.03 o 
  12  12   6        2.63       -5.97     17.20 o 
  14  12   6        5.70       21.70     17.83 o 
  16  12   6       85.91       74.82     40.00 o 
 -15  13   6        5.83       19.71     22.98 o 
 -13  13   6      155.05      137.15     28.28 o 
 -11  13   6       10.40       19.78     16.43 o 
  -9  13   6      167.47      161.89     29.20 o 
  -7  13   6       46.31        2.62     16.41 o 
  -5  13   6        5.58        2.90     13.72 o 
  -3  13   6      249.78      169.43     31.62 o 
  -1  13   6      136.82       44.17     16.67 o 
   1  13   6       69.14       84.46     22.82 o 
   3  13   6      115.17      135.05     17.78 o 
   5  13   6        8.37       -5.53     11.32 o 
   7  13   6      102.28      161.68     19.03 o 
   9  13   6        0.39       16.98     13.78 o 
  11  13   6        1.69       -2.76     15.18 o 
  13  13   6        8.31      -14.63     14.63 o 
  15  13   6       21.96        5.97     17.48 o 
 -14  14   6       68.98       28.13     22.91 o 
 -12  14   6        2.42       14.71     18.06 o 
 -10  14   6       16.82       22.67     22.08 o 
  -8  14   6      135.10      132.81     22.37 o 
  -6  14   6      209.20      163.07     27.28 o 
  -4  14   6       79.52      101.79     29.21 o 
  -2  14   6       14.76      -14.79     14.79 o 
   0  14   6       35.69       47.98     17.32 o 
   2  14   6      327.23      425.28     35.89 o 
   4  14   6      176.27      213.18     18.30 o 
   6  14   6      592.62      668.41     31.55 o 
   8  14   6      181.04      172.55     20.06 o 
  10  14   6        0.62        0.82     14.65 o 
  12  14   6        0.30       -7.85     14.68 o 
  14  14   6       30.12       47.55     20.90 o 
 -13  15   6        5.39      -20.87     20.87 o 
 -11  15   6        6.47      -15.95     38.72 o 
  -9  15   6      245.96      262.07     33.44 o 
  -7  15   6       92.90      109.90     25.45 o 
  -5  15   6      126.58      145.52     40.55 o 
  -3  15   6       37.17       31.16     20.58 o 
  -1  15   6       95.40      122.49     21.65 o 
   1  15   6       32.52        8.59     16.30 o 
   3  15   6       70.90       59.55     19.22 o 
   5  15   6        9.10       18.23     14.30 o 
   7  15   6        4.09        6.13     13.28 o 
   9  15   6       17.03       11.36     14.19 o 
  11  15   6       37.30        8.63     15.59 o 
  13  15   6       41.21       46.58     20.01 o 
 -12  16   6        2.32      -19.35     22.33 o 
 -10  16   6        6.22       51.56     25.52 o 
  -8  16   6       30.63       43.55     42.24 o 
  -6  16   6       16.67      -10.03     25.83 o 
  -4  16   6        8.12       24.30     27.89 o 
  -2  16   6        6.80      -15.28     20.26 o 
   0  16   6       26.45       18.37     16.60 o 
   2  16   6      106.59      158.10     24.86 o 
   4  16   6       49.10       51.48     19.57 o 
   6  16   6       19.31       11.13     21.75 o 
   8  16   6        6.05       17.89     14.59 o 
  10  16   6       24.23      -13.63     14.30 o 
  -9  17   6       20.89        7.20     38.12 o 
  -7  17   6       84.79       76.69     48.31 o 
  -5  17   6        0.05       -1.62     19.92 o 
  -3  17   6       15.98      -15.82     18.10 o 
  -1  17   6        1.89      -17.86     18.54 o 
   1  17   6      127.08      109.13     23.96 o 
   3  17   6      218.13      271.82     30.41 o 
   5  17   6       60.06       89.10     16.48 o 
   7  17   6        9.75       10.84     14.37 o 
   9  17   6        2.54        9.47     15.82 o 
  -6  18   6       37.27       47.57     24.26 o 
  -4  18   6       68.84       84.98     42.47 o 
  -2  18   6        3.09      -16.10     19.34 o 
   0  18   6        0.33       24.49     21.32 o 
   2  18   6        0.01       -9.15     18.11 o 
   4  18   6        1.68        2.73     18.70 o 
   6  18   6       10.43       13.53     12.68 o 
  -1  19   6       28.83       19.22     29.48 o 
   1  19   6       86.76      160.90     43.90 o 
 -21   1   7      518.87      580.92     39.28 o 
 -19   1   7       61.21       81.22     17.07 o 
 -17   1   7       92.10      103.17     17.73 o 
 -15   1   7       77.07       38.01     13.56 o 
 -13   1   7        4.07       -5.80     10.79 o 
 -11   1   7     1445.76     1400.38     42.37 o 
  -9   1   7     1477.55     1581.73     26.88 o 
  -7   1   7     2329.34     2696.51     31.76 o 
  -5   1   7    14762.28    15658.13    147.07 o 
  -3   1   7      815.54      829.43     13.84 o 
  -1   1   7     2384.60     2195.05     40.77 o 
   1   1   7     3007.07     2992.14     31.14 o 
   3   1   7       99.47      106.58      6.62 o 
   5   1   7     2433.69     2982.76     38.60 o 
   7   1   7      970.74     1190.11     22.00 o 
   9   1   7       17.71       31.54      8.48 o 
  11   1   7      740.08      799.17     20.97 o 
  13   1   7        4.90       13.18     10.73 o 
  15   1   7     1232.93     1196.10     36.89 o 
  17   1   7        4.01      -10.42     17.29 o 
  19   1   7        2.15        9.14     27.70 o 
  21   1   7        6.31       -0.93     36.64 o 
 -20   2   7        0.83       26.87     17.14 o 
 -18   2   7       18.39       45.99     16.78 o 
 -16   2   7      262.72      245.52     23.07 o 
 -14   2   7       51.03       65.70     18.01 o 
 -12   2   7       50.72       58.09     30.82 o 
 -10   2   7        0.67        5.67     12.29 o 
  -8   2   7      135.33      142.11      8.72 o 
  -6   2   7     1411.27     1376.26     22.80 o 
  -4   2   7     8353.53     8144.27     66.45 o 
  -2   2   7       22.67       33.19      6.96 o 
   0   2   7     3430.60     3422.09     37.15 o 
   2   2   7     3496.11     3795.24     45.34 o 
   4   2   7    21197.14    21593.75    154.53 o 
   6   2   7     2568.10     2675.93     35.05 o 
   8   2   7     6803.95     7182.42     71.23 o 
  10   2   7     1256.99     1231.33     27.42 o 
  12   2   7      589.90      601.79     23.64 o 
  14   2   7      814.12      928.33     31.58 o 
  16   2   7       71.08       64.37     20.29 o 
  18   2   7        0.46       34.25     19.12 o 
  20   2   7      144.31      132.26     32.80 o 
 -21   3   7       20.48       49.23     19.73 o 
 -19   3   7        3.54       38.87     17.17 o 
 -17   3   7       85.39       58.80     17.49 o 
 -15   3   7       90.21      147.54     19.59 o 
 -13   3   7      512.63      492.27     28.51 o 
 -11   3   7     3482.60     3621.74    170.28 o 
  -9   3   7     2196.44     2130.60     34.30 o 
  -7   3   7       11.74       24.35      6.72 o 
  -5   3   7     4508.00     4814.28     44.12 o 
  -3   3   7     7641.06     7866.37     71.76 o 
  -1   3   7     3534.10     3448.06     34.94 o 
   1   3   7     5649.45     5783.37     71.23 o 
   3   3   7       45.30       16.05      5.58 o 
   5   3   7     2494.09     2516.12     30.29 o 
   7   3   7     1736.10     1573.85     26.94 o 
   9   3   7      288.96      276.74     15.32 o 
  11   3   7      428.70      479.28     22.39 o 
  13   3   7      195.13      195.41     17.13 o 
  15   3   7       15.14       31.27     16.07 o 
  17   3   7      189.08      137.19     24.92 o 
  19   3   7       38.60       41.13     43.68 o 
  21   3   7      142.39      188.50     36.43 o 
 -20   4   7       72.00       96.05     22.19 o 
 -18   4   7        1.02      -13.36     13.36 o 
 -16   4   7      232.93      151.32     21.28 o 
 -14   4   7       54.98       32.55     14.52 o 
 -12   4   7      517.57      473.50     29.26 o 
 -10   4   7      455.38      481.87     23.13 o 
  -8   4   7      363.14      358.81     13.39 o 
  -6   4   7     6963.52     7223.50     80.14 o 
  -4   4   7     3066.62     3167.03     45.15 o 
  -2   4   7      230.53      210.77      8.03 o 
   0   4   7      353.32      416.43     14.25 o 
   2   4   7      404.93      465.78     12.09 o 
   4   4   7     3647.56     3959.74     42.98 o 
   6   4   7     1204.95     1392.86     22.50 o 
   8   4   7        1.47        9.39      7.80 o 
  10   4   7      589.79      598.41     26.09 o 
  12   4   7      198.85      238.77     17.97 o 
  14   4   7      123.12      118.70     16.95 o 
  16   4   7        8.55        1.16     15.86 o 
  18   4   7        0.61       -9.56     17.54 o 
  20   4   7      120.85      185.37     46.65 o 
 -21   5   7        0.40        2.71     19.92 o 
 -19   5   7       16.68       34.75     33.28 o 
 -17   5   7        1.74      -13.41     13.41 o 
 -15   5   7        3.24       11.30     14.46 o 
 -13   5   7      433.69      420.23     28.04 o 
 -11   5   7      404.00      467.80     23.52 o 
  -9   5   7       66.85       87.26     10.03 o 
  -7   5   7     3103.02     3093.88     36.85 o 
  -5   5   7      156.97      102.79     12.30 o 
  -3   5   7     2215.40     2192.02     46.73 o 
  -1   5   7     2365.80     2276.69     37.34 o 
   1   5   7     3842.17     3438.80     45.23 o 
   3   5   7    14358.01    14481.96    115.96 o 
   5   5   7     2157.89     2265.02     33.80 o 
   7   5   7     1552.64     1625.16     28.87 o 
   9   5   7     2143.57     2100.95     61.53 o 
  11   5   7       24.76       20.40     10.99 o 
  13   5   7        5.13       -0.98     11.93 o 
  15   5   7      143.31       98.37     19.07 o 
  17   5   7       73.52       75.98     19.22 o 
  19   5   7       20.20       21.63     22.17 o 
 -20   6   7       42.16       75.04     23.92 o 
 -18   6   7        3.97      -15.52     15.52 o 
 -16   6   7       71.92       55.83     20.99 o 
 -14   6   7       62.53       48.34     29.85 o 
 -12   6   7      238.81      202.14     21.13 o 
 -10   6   7       65.36       47.03     10.78 o 
  -8   6   7     1447.20     1493.93     26.86 o 
  -6   6   7     1268.87     1320.21     34.65 o 
  -4   6   7       71.80      112.73     22.36 o 
  -2   6   7     7922.33     8221.15     77.86 o 
   0   6   7      564.31      521.51     23.21 o 
   2   6   7      486.45      393.52     20.64 o 
   4   6   7      290.20      293.29     11.16 o 
   6   6   7      202.60      194.67     11.82 o 
   8   6   7      223.99      196.64     12.84 o 
  10   6   7      235.54      286.61     18.26 o 
  12   6   7       69.24       88.38     16.86 o 
  14   6   7      277.94      278.84     24.83 o 
  16   6   7       72.17       96.63     22.73 o 
  18   6   7        1.15        0.09     21.92 o 
  20   6   7       58.75       68.13     57.59 o 
 -19   7   7        6.78       13.06     18.55 o 
 -17   7   7      117.23       88.56     20.65 o 
 -15   7   7        0.30       14.56     16.03 o 
 -13   7   7      503.44      466.86     30.54 o 
 -11   7   7       30.92       17.52     21.56 o 
  -9   7   7      755.05      724.90     22.21 o 
  -7   7   7        3.01        5.29      6.73 o 
  -5   7   7       77.55      134.80     15.48 o 
  -3   7   7      118.24      152.48     12.63 o 
  -1   7   7      817.12      726.69     19.14 o 
   1   7   7     8701.07     8823.09    159.47 o 
   3   7   7      213.08      188.12     13.52 o 
   5   7   7      558.66      675.67     21.27 o 
   7   7   7       85.95       96.60     13.49 o 
   9   7   7       66.89       65.21     13.09 o 
  11   7   7      733.47      716.31     34.24 o 
  13   7   7        0.76       -8.69     13.24 o 
  15   7   7       57.30       59.85     20.24 o 
  17   7   7        1.36      -20.98     20.98 o 
  19   7   7       76.42       59.73     26.41 o 
 -18   8   7        2.41       -8.72     18.28 o 
 -16   8   7        0.02       -0.26     15.32 o 
 -14   8   7      189.08      191.90     43.13 o 
 -12   8   7      153.96      205.77     21.94 o 
 -10   8   7      647.57      746.76     24.63 o 
  -8   8   7        1.62       18.99      8.49 o 
  -6   8   7      886.83      878.38     19.22 o 
  -4   8   7        2.77       -5.76      5.76 o 
  -2   8   7       21.78       24.73      7.73 o 
   0   8   7      910.39      868.74     25.35 o 
   2   8   7      227.10      221.14     17.48 o 
   4   8   7        4.81        5.46      6.97 o 
   6   8   7     1405.33     1331.48     36.97 o 
   8   8   7      615.26      631.46     34.69 o 
  10   8   7       65.13       48.55     14.43 o 
  12   8   7       48.78       59.09     15.50 o 
  14   8   7      284.16      309.02     26.65 o 
  16   8   7       50.03       62.89     30.13 o 
  18   8   7        8.45       26.50     20.76 o 
 -19   9   7        0.45       -6.10     22.94 o 
 -17   9   7       24.07       66.64     23.56 o 
 -15   9   7        0.37       -4.33     15.89 o 
 -13   9   7        4.17       21.76     15.08 o 
 -11   9   7        0.75       11.96     20.99 o 
  -9   9   7     1406.75     1553.83     59.55 o 
  -7   9   7      920.66      997.50     24.84 o 
  -5   9   7      701.64      670.21     20.87 o 
  -3   9   7      515.93      524.10     19.16 o 
  -1   9   7        2.79        5.29      8.62 o 
   1   9   7     1980.47     2079.58     44.66 o 
   3   9   7      701.79      775.30     18.14 o 
   5   9   7     1860.88     1787.15     59.30 o 
   7   9   7      343.91      320.73     20.31 o 
   9   9   7      101.52       89.84     16.18 o 
  11   9   7       15.70        9.60     13.57 o 
  13   9   7       89.68       37.45     18.84 o 
  15   9   7      164.89      164.13     25.40 o 
  17   9   7       25.43      -13.49     18.55 o 
  19   9   7       43.39       59.95     26.31 o 
 -18  10   7        8.45       15.59     22.97 o 
 -16  10   7        2.88        7.74     18.96 o 
 -14  10   7      468.62      532.63     41.08 o 
 -12  10   7      403.77      321.86     44.06 o 
 -10  10   7       79.92       66.12     15.11 o 
  -8  10   7      527.05      528.91     31.20 o 
  -6  10   7       41.45       33.87      9.93 o 
  -4  10   7      893.70      873.10     23.34 o 
  -2  10   7      892.75      853.67     24.42 o 
   0  10   7      445.72      450.30     31.00 o 
   2  10   7     2721.97     2883.13     66.89 o 
   4  10   7       51.15       56.16      9.63 o 
   6  10   7     1577.01     1703.15     37.97 o 
   8  10   7      254.31      234.48     21.37 o 
  10  10   7       70.97       79.47     24.15 o 
  12  10   7       53.22       21.13     15.26 o 
  14  10   7        6.39      -13.16     18.57 o 
  16  10   7      158.16      134.86     26.16 o 
  18  10   7       39.53       77.05     23.94 o 
 -17  11   7        1.51       26.75     22.53 o 
 -15  11   7       45.46       37.15     21.41 o 
 -13  11   7       57.05       67.19     22.12 o 
 -11  11   7       50.78       18.81     17.45 o 
  -9  11   7        8.98        2.62     13.21 o 
  -7  11   7       76.11       70.43     15.43 o 
  -5  11   7     1047.76     1125.35     38.17 o 
  -3  11   7      306.04      271.37     22.19 o 
  -1  11   7       26.65       27.84     13.19 o 
   1  11   7     3020.03     2992.59     67.61 o 
   3  11   7       10.80       32.30     13.77 o 
   5  11   7       21.91       17.31     24.48 o 
   7  11   7       47.89       55.16     14.43 o 
   9  11   7       64.39       51.13     15.38 o 
  11  11   7        9.34       19.37     14.46 o 
  13  11   7        3.22        0.47     14.15 o 
  15  11   7      186.33      246.16     29.67 o 
  17  11   7       44.69       31.04     29.21 o 
 -16  12   7        2.17       17.39     23.15 o 
 -14  12   7       99.99      113.63     29.60 o 
 -12  12   7       95.87      140.41     26.43 o 
 -10  12   7        1.68        4.52     14.41 o 
  -8  12   7       89.93       62.12     17.02 o 
  -6  12   7       87.51       96.85     17.58 o 
  -4  12   7        0.02      -11.33     11.33 o 
  -2  12   7       30.26       19.80     13.08 o 
   0  12   7     1801.00     1839.66     46.44 o 
   2  12   7     3700.18     3695.36     68.95 o 
   4  12   7      205.89      184.48     14.00 o 
   6  12   7      254.68      295.85     22.75 o 
   8  12   7        2.12        8.33     12.73 o 
  10  12   7      392.07      437.07     28.96 o 
  12  12   7       54.82       33.59     16.18 o 
  14  12   7        4.81        7.59     15.93 o 
  16  12   7       77.35       33.41     20.84 o 
 -15  13   7       78.92       88.76     26.81 o 
 -13  13   7      324.49      372.00     37.35 o 
 -11  13   7        9.66       -8.91     15.53 o 
  -9  13   7      455.87      421.69     30.91 o 
  -7  13   7      282.23      317.52     27.77 o 
  -5  13   7       22.21       17.08     14.68 o 
  -3  13   7        1.22       -5.94     14.36 o 
  -1  13   7      366.54      370.99     26.06 o 
   1  13   7      396.17      345.02     29.07 o 
   3  13   7      543.74      446.47     32.89 o 
   5  13   7      112.58      157.38     16.76 o 
   7  13   7      107.50      129.93     18.31 o 
   9  13   7       71.99       54.31     16.01 o 
  11  13   7       10.19        2.62     14.12 o 
  13  13   7        2.95       -0.14     15.55 o 
  15  13   7       52.34       62.49     21.70 o 
 -14  14   7      209.76      197.09     41.17 o 
 -12  14   7      129.33      121.38     45.99 o 
 -10  14   7       28.26       49.12     19.36 o 
  -8  14   7        5.95      -13.14     15.06 o 
  -6  14   7       14.16        1.34     15.37 o 
  -4  14   7       95.43       34.47     19.83 o 
  -2  14   7        1.60       -5.70     26.78 o 
   0  14   7       16.49       30.01     16.33 o 
   2  14   7        2.93      -13.73     13.73 o 
   4  14   7       76.36       19.68     38.77 o 
   6  14   7      113.07       66.47     16.03 o 
   8  14   7       13.65       16.35     14.21 o 
  10  14   7        2.57       -7.81     13.84 o 
  12  14   7       58.48       51.73     17.53 o 
  14  14   7       88.54       81.24     54.86 o 
 -13  15   7       43.30       47.93     25.62 o 
 -11  15   7       32.16       37.06     20.06 o 
  -9  15   7       30.30       41.94     22.02 o 
  -7  15   7      113.82      124.00     27.05 o 
  -5  15   7       13.87       11.13     18.88 o 
  -3  15   7        3.89       29.75     19.20 o 
  -1  15   7        0.19      -16.91     16.95 o 
   1  15   7        3.63       12.24     16.55 o 
   3  15   7        5.31       -6.02     16.06 o 
   5  15   7       38.76       35.29      9.46 o 
   7  15   7       19.47       18.50     13.62 o 
   9  15   7       19.99        2.51     14.08 o 
  11  15   7       17.05        3.50     15.67 o 
  13  15   7        4.60       -0.96     29.01 o 
 -10  16   7       87.83       44.92     44.93 o 
  -8  16   7      169.94      229.39     33.28 o 
  -6  16   7        0.00       23.61     21.63 o 
  -4  16   7       11.77        7.43     19.05 o 
  -2  16   7      115.74       93.85     24.74 o 
   0  16   7      110.06      121.10     26.82 o 
   2  16   7      178.03      231.60     39.18 o 
   4  16   7      410.57      579.29     40.43 o 
   6  16   7      117.04       85.17     15.29 o 
   8  16   7        8.60        5.56     14.06 o 
  10  16   7        5.60      -11.30     15.11 o 
  -9  17   7        8.32       45.66     47.37 o 
  -7  17   7        5.45       32.29     25.78 o 
  -5  17   7        2.69      -11.39     19.11 o 
  -3  17   7        0.02       -0.83     29.80 o 
  -1  17   7       52.32       59.11     38.45 o 
   1  17   7       45.95      113.29     27.27 o 
   3  17   7        7.72       -2.15     17.44 o 
   5  17   7       59.00       40.64     20.45 o 
   7  17   7      125.57       82.42     16.82 o 
   9  17   7       41.28       65.27     17.98 o 
  -6  18   7        0.49       -1.76     22.93 o 
  -4  18   7       32.43       53.23     25.74 o 
  -2  18   7        0.02       -4.90     20.28 o 
   0  18   7        2.06       25.74     22.51 o 
   2  18   7       10.84       30.69     23.58 o 
   4  18   7       73.05      105.58     29.46 o 
   6  18   7       28.92       32.83     28.56 o 
 -20   0   8      452.08      411.61     66.02 o 
 -18   0   8       98.44      141.06     43.11 o 
 -16   0   8      171.69      177.28     41.27 o 
 -14   0   8       79.77       40.70     28.60 o 
 -12   0   8       14.60       13.49     22.32 o 
  -8   0   8     3141.77     2858.54     91.63 o 
  -6   0   8     2500.02     2565.65     79.10 o 
  -4   0   8      134.01      138.14     20.39 o 
  -2   0   8     3538.96     3533.88     47.37 o 
   0   0   8     3487.09     3718.15     47.61 o 
   2   0   8    11424.89    11385.26    123.49 o 
   4   0   8     2294.19     2234.06     44.33 o 
   6   0   8       55.92       16.95      9.57 o 
   8   0   8    13882.67    13966.38    160.81 o 
  10   0   8     1454.04     1550.44     86.79 o 
  12   0   8      302.17      338.75     24.81 o 
  14   0   8      306.40      275.01     28.92 o 
  16   0   8       92.84       93.50     22.68 o 
  18   0   8        0.00        4.07     28.90 o 
  20   0   8       93.94       81.28     40.91 o 
 -21   1   8       10.78       -0.80     28.57 o 
 -19   1   8       29.15       35.07     12.94 o 
 -17   1   8       39.75       43.87     13.45 o 
 -15   1   8       36.62       53.94     14.48 o 
 -13   1   8        3.04       -8.31     17.84 o 
 -11   1   8      143.34      171.18     13.21 o 
  -9   1   8     7337.58     7155.27     86.04 o 
  -7   1   8     1580.42     1842.44     28.21 o 
  -5   1   8     6502.21     6648.15     65.99 o 
  -3   1   8    15996.26    16262.79    123.54 o 
  -1   1   8      852.14      800.72     16.45 o 
   1   1   8      903.23      898.93     13.30 o 
   3   1   8    11631.40    12391.19     90.37 o 
   5   1   8      185.73      171.08      9.31 o 
   7   1   8      659.44      525.74     17.24 o 
   9   1   8       46.54       61.12     10.30 o 
  11   1   8      147.79      123.86     12.18 o 
  13   1   8      239.90      252.97     17.61 o 
  15   1   8       55.02       23.56     13.10 o 
  17   1   8       29.01       14.16     16.60 o 
  19   1   8       32.56       64.95     42.98 o 
  21   1   8        2.14       27.57     26.20 o 
 -20   2   8       16.14        8.41     15.44 o 
 -18   2   8       16.00       15.98     14.52 o 
 -16   2   8       33.11       18.59     13.07 o 
 -14   2   8      354.34      376.95     24.81 o 
 -12   2   8      148.76      115.35     15.58 o 
 -10   2   8      889.50      942.86     24.73 o 
  -8   2   8     1338.89     1362.64     22.15 o 
  -6   2   8     1215.75     1245.95     18.96 o 
  -4   2   8      483.45      445.07     10.93 o 
  -2   2   8     3006.99     2679.56     31.84 o 
   0   2   8    36188.00    36380.06    249.66 o 
   2   2   8       41.40       53.64      6.87 o 
   4   2   8     5466.38     5595.26     51.95 o 
   6   2   8      356.71      396.17     13.67 o 
   8   2   8      655.36      670.29     20.61 o 
  10   2   8     2081.11     2001.62     32.86 o 
  12   2   8        3.36        1.89      9.91 o 
  14   2   8      437.96      424.96     35.80 o 
  16   2   8       32.35       17.89     16.21 o 
  18   2   8        7.00        9.24     16.53 o 
  20   2   8        5.61      -23.41     23.41 o 
 -21   3   8       70.91       74.10     20.23 o 
 -19   3   8        0.02      -13.93     13.93 o 
 -17   3   8        0.62      -12.72     12.72 o 
 -15   3   8        7.79       33.09     14.12 o 
 -13   3   8     1421.72     1565.88     93.98 o 
 -11   3   8      119.52      100.58     21.56 o 
  -9   3   8       70.66       64.23     16.08 o 
  -7   3   8     1227.30     1261.35     21.75 o 
  -5   3   8       23.30       32.48      5.17 o 
  -3   3   8        7.84        4.17      4.64 o 
  -1   3   8    10006.69    11097.41     90.60 o 
   1   3   8    28746.19    29945.20    260.98 o 
   3   3   8      882.89      729.97     14.13 o 
   5   3   8     2866.69     2861.08     42.68 o 
   7   3   8      238.01      261.25     13.94 o 
   9   3   8      101.37      127.51     11.44 o 
  11   3   8        7.34       -0.53      8.67 o 
  13   3   8       18.23       29.51     11.86 o 
  15   3   8      237.62      295.69     26.48 o 
  17   3   8       35.77       28.81     23.47 o 
  19   3   8      361.75      364.42     35.48 o 
  21   3   8        2.52       21.27     26.53 o 
 -20   4   8       25.91        8.10     17.29 o 
 -18   4   8        3.63       46.40     25.21 o 
 -16   4   8      408.00      281.45     25.52 o 
 -14   4   8       23.74        5.73     13.00 o 
 -12   4   8      193.16      243.08     22.16 o 
 -10   4   8      982.38      950.29     38.82 o 
  -8   4   8      587.81      587.30     19.07 o 
  -6   4   8       94.65       86.68      8.17 o 
  -4   4   8     3190.16     2989.49     42.93 o 
  -2   4   8     1201.83     1169.89     19.18 o 
   0   4   8     8627.34     8766.95     89.07 o 
   2   4   8      813.65      904.61     17.18 o 
   4   4   8      229.51      254.21     10.36 o 
   6   4   8      551.60      590.13     17.64 o 
   8   4   8      218.21      206.66     13.65 o 
  10   4   8      325.85      382.20     30.20 o 
  12   4   8     1003.47     1067.36     30.71 o 
  14   4   8      440.47      426.72     24.51 o 
  16   4   8       66.25       61.43     20.63 o 
  18   4   8       14.63       24.59     19.91 o 
  20   4   8      120.11       96.99     26.53 o 
 -19   5   8       15.93       -1.41     15.62 o 
 -17   5   8       72.34       93.39     22.32 o 
 -15   5   8      429.46      494.39     32.21 o 
 -13   5   8      494.28      541.10     35.31 o 
 -11   5   8       77.01       80.71     12.09 o 
  -9   5   8      510.08      536.57     33.33 o 
  -7   5   8      276.04      305.03     13.20 o 
  -5   5   8     2501.70     2750.80     49.23 o 
  -3   5   8       92.93       86.49     11.74 o 
  -1   5   8      947.69     1057.59     19.82 o 
   1   5   8     1732.78     1787.86     29.03 o 
   3   5   8      702.87      769.38     18.09 o 
   5   5   8     2699.39     2779.29     39.14 o 
   7   5   8      168.82      175.19     12.31 o 
   9   5   8       72.61       70.07     11.86 o 
  11   5   8      766.44      772.37     30.82 o 
  13   5   8      169.33      242.49     20.99 o 
  15   5   8       13.12       29.04     18.99 o 
  17   5   8       23.27       15.46     21.97 o 
  19   5   8      154.69      250.74     38.00 o 
 -20   6   8        4.62      -12.91     16.66 o 
 -18   6   8      112.76       92.96     21.57 o 
 -16   6   8        0.47       -4.68     14.58 o 
 -14   6   8     1357.79     1412.29     46.49 o 
 -12   6   8      111.61       93.74     16.43 o 
 -10   6   8       17.83       -0.37      9.46 o 
  -8   6   8      157.73      149.22     11.12 o 
  -6   6   8      181.31      238.44     21.38 o 
  -4   6   8      123.03      108.78     14.00 o 
  -2   6   8        0.31       22.32      6.15 o 
   0   6   8     1130.41     1331.83     24.86 o 
   2   6   8      975.04     1079.99     26.73 o 
   4   6   8      287.55      313.74     12.67 o 
   6   6   8       38.17       54.01     12.77 o 
   8   6   8      538.08      632.93     26.51 o 
  10   6   8        0.01      -11.93     11.93 o 
  12   6   8      260.31      327.13     22.81 o 
  14   6   8       23.74       23.01     15.54 o 
  16   6   8        6.71        4.97     21.12 o 
  18   6   8        5.44        6.04     24.12 o 
  20   6   8        5.87       -5.67     24.21 o 
 -19   7   8       12.64        2.70     18.43 o 
 -17   7   8        6.91       17.94     16.81 o 
 -15   7   8      174.80      135.27     21.53 o 
 -13   7   8       26.74       13.90     20.00 o 
 -11   7   8      162.58      152.96     18.55 o 
  -9   7   8     2444.40     2416.66     41.01 o 
  -7   7   8     2364.93     2399.61     58.82 o 
  -5   7   8      240.87      298.90     21.14 o 
  -3   7   8       91.39       76.61      7.53 o 
  -1   7   8     1039.12      961.29     23.46 o 
   1   7   8      106.67       82.41     10.78 o 
   3   7   8      664.83      668.72     15.92 o 
   5   7   8     1760.85     1708.85     30.30 o 
   7   7   8       30.70       31.23     15.14 o 
   9   7   8       11.90        9.67     11.41 o 
  11   7   8      455.54      551.14     34.28 o 
  13   7   8      155.59      135.71     19.53 o 
  15   7   8      275.31      184.20     26.63 o 
  17   7   8        0.43        4.08     22.61 o 
  19   7   8        1.12      -19.68     28.87 o 
 -18   8   8       35.54       44.07     20.12 o 
 -16   8   8       21.37        9.73     16.54 o 
 -14   8   8       74.12       51.72     17.42 o 
 -12   8   8        2.43       10.17     16.04 o 
 -10   8   8      833.98      863.17     26.24 o 
  -8   8   8      922.12      913.52     22.24 o 
  -6   8   8      246.03      235.79     16.16 o 
  -4   8   8      553.77      497.63     15.33 o 
  -2   8   8      632.99      616.80     21.58 o 
   0   8   8     1309.39     1242.41     28.21 o 
   2   8   8        3.05        1.77     10.19 o 
   4   8   8      298.11      283.93     16.05 o 
   6   8   8     1022.36     1063.32     25.97 o 
   8   8   8        4.75        8.20     10.94 o 
  10   8   8      104.69       87.53     26.78 o 
  12   8   8       10.99       53.46     15.47 o 
  14   8   8      109.05       89.10     19.11 o 
  16   8   8       32.46       65.13     25.58 o 
  18   8   8        4.55      -11.37     21.27 o 
 -17   9   8       31.93       32.61     31.64 o 
 -15   9   8       16.43       53.83     26.72 o 
 -13   9   8      375.89      387.44     34.78 o 
 -11   9   8        1.79        4.19     14.15 o 
  -9   9   8     1811.99     1747.98     36.02 o 
  -7   9   8      829.65      876.22     26.72 o 
  -5   9   8      325.34      351.40     15.75 o 
  -3   9   8        4.56       -5.68      8.27 o 
  -1   9   8       77.33       76.68     14.68 o 
   1   9   8     1680.67     1847.22     52.10 o 
   3   9   8        1.76        5.18     16.42 o 
   5   9   8     1331.89     1294.09     27.13 o 
   7   9   8     2454.35     2434.02     46.79 o 
   9   9   8      540.93      586.78     30.81 o 
  11   9   8       17.30       41.39     14.85 o 
  13   9   8      247.51      222.68     24.00 o 
  15   9   8       38.84       73.95     21.29 o 
  17   9   8       72.49       87.75     67.88 o 
 -18  10   8       58.20       62.33     25.15 o 
 -16  10   8       11.71        8.22     19.56 o 
 -14  10   8       63.76       44.35     19.57 o 
 -12  10   8      132.62      154.15     20.91 o 
 -10  10   8        2.58       -2.45     12.75 o 
  -8  10   8       20.79       15.02     10.92 o 
  -6  10   8        1.06       10.05      8.76 o 
  -4  10   8        3.90       16.29     11.49 o 
  -2  10   8      368.44      358.15     17.87 o 
   0  10   8      409.70      467.37     23.62 o 
   2  10   8     1261.37     1303.45     39.58 o 
   4  10   8      285.89      270.80     12.88 o 
   6  10   8     1540.50     1626.88     34.11 o 
   8  10   8        8.40        8.17     12.37 o 
  10  10   8      159.69      114.40     18.01 o 
  12  10   8      135.77      130.58     26.55 o 
  14  10   8      398.77      362.23     29.09 o 
  16  10   8      197.68      205.63     30.26 o 
 -17  11   8       14.32       23.13     22.29 o 
 -15  11   8       74.45       89.96     24.18 o 
 -13  11   8       40.63       39.66     19.44 o 
 -11  11   8      346.22      273.44     27.99 o 
  -9  11   8      161.96      268.96     23.47 o 
  -7  11   8     1023.08     1169.68     37.96 o 
  -5  11   8      182.69      208.30     20.79 o 
  -3  11   8     1155.62     1070.73     37.36 o 
  -1  11   8     2945.69     2613.83     78.87 o 
   1  11   8     1194.10     1202.99     37.52 o 
   3  11   8      221.71      190.75     20.28 o 
   5  11   8        4.24       -5.19     12.46 o 
   7  11   8      260.67      250.60     20.92 o 
   9  11   8        1.31       -0.48     17.11 o 
  11  11   8      683.39      706.11     36.67 o 
  13  11   8       13.02       23.90     15.75 o 
  15  11   8      109.51      141.22     25.58 o 
  17  11   8       92.36      104.98     28.74 o 
 -16  12   8       12.44       15.62     26.69 o 
 -14  12   8      195.40      202.85     56.16 o 
 -12  12   8      211.09      155.36     25.85 o 
 -10  12   8      157.32      155.17     42.18 o 
  -8  12   8      208.09      248.53     23.49 o 
  -6  12   8       56.54       64.26     19.49 o 
  -4  12   8        6.63       13.96     13.67 o 
  -2  12   8        5.70        4.78     14.06 o 
   0  12   8       72.59       61.73     22.85 o 
   2  12   8      766.18      761.22     42.40 o 
   4  12   8     1262.38     1158.28     98.21 o 
   6  12   8       23.08       14.83     10.05 o 
   8  12   8      171.30      122.79     20.85 o 
  10  12   8        0.60       12.27     14.96 o 
  12  12   8        0.03       12.91     15.36 o 
  14  12   8        0.18        6.38     16.66 o 
  16  12   8        1.20        2.14     22.27 o 
 -15  13   8       51.46        9.26     47.38 o 
 -13  13   8       65.43       74.08     24.09 o 
 -11  13   8       37.31       60.87     21.06 o 
  -9  13   8      244.67      310.66     27.85 o 
  -7  13   8      140.38      123.20     19.95 o 
  -5  13   8      555.89      604.50     33.75 o 
  -3  13   8       56.97       57.70     17.26 o 
  -1  13   8      504.10      455.73     31.94 o 
   1  13   8        2.04        9.37     15.95 o 
   3  13   8      236.36      259.67     27.47 o 
   5  13   8        3.40       17.80      9.97 o 
   7  13   8       66.84       70.96     15.62 o 
   9  13   8       38.48       34.20     14.93 o 
  11  13   8       18.12       23.87     15.65 o 
  13  13   8       10.99       34.40     19.57 o 
  15  13   8        3.98        3.46     49.84 o 
 -14  14   8        0.33       -6.95     21.43 o 
 -12  14   8       29.09       48.65     23.34 o 
 -10  14   8        0.08      -14.80     14.80 o 
  -8  14   8       58.70       74.91     19.53 o 
  -6  14   8        8.56       11.23     15.93 o 
  -4  14   8      205.44      215.46     35.17 o 
  -2  14   8        0.00       -1.33     19.32 o 
   0  14   8        4.10        8.25     17.32 o 
   2  14   8      190.25      263.05     37.38 o 
   4  14   8       51.63       34.07     18.24 o 
   6  14   8       19.42        1.34     11.35 o 
   8  14   8        4.18       -1.01     12.92 o 
  10  14   8       31.93        0.56     14.14 o 
  12  14   8        3.02      -10.06     15.29 o 
 -11  15   8        1.41      -18.84     18.84 o 
  -9  15   8        0.85        0.27     16.95 o 
  -7  15   8       17.56       48.88     21.94 o 
  -5  15   8        3.41       17.90     29.79 o 
  -3  15   8       13.76        6.45     44.77 o 
  -1  15   8        1.73       -1.40     17.43 o 
   1  15   8       33.15       -7.24     18.28 o 
   3  15   8        7.43      -14.18     14.18 o 
   5  15   8       37.08       44.16     30.56 o 
   7  15   8        0.31       -4.20     10.01 o 
   9  15   8       16.44       34.81     15.99 o 
  11  15   8        4.50       -5.79     15.90 o 
 -10  16   8        4.42      -15.25     21.29 o 
  -8  16   8        0.61      -15.52     20.54 o 
  -6  16   8       30.39       62.55     25.71 o 
  -4  16   8        5.71       29.68     21.11 o 
  -2  16   8       29.38       41.16     21.49 o 
   0  16   8       66.89      126.84     26.46 o 
   2  16   8       27.45       55.70     25.99 o 
   4  16   8       27.48        9.18     21.09 o 
   6  16   8        9.08       18.99     18.28 o 
   8  16   8        6.34      -10.71     10.71 o 
  10  16   8        5.33       -8.72     16.30 o 
  -7  17   8        3.84      -11.48     20.81 o 
  -5  17   8       23.91      -17.02     19.97 o 
  -3  17   8        1.00        6.68     21.36 o 
  -1  17   8       13.25      -16.67     19.81 o 
   1  17   8       53.31       58.07     32.84 o 
   3  17   8        1.67        1.14     19.44 o 
   5  17   8        7.55        3.41     21.83 o 
   7  17   8       18.30       11.07     35.48 o 
  -4  18   8       50.79       66.86     37.67 o 
  -2  18   8       18.53       14.89     22.58 o 
   0  18   8        1.26        3.10     21.69 o 
   2  18   8       31.46       -5.66     36.54 o 
   4  18   8       16.02       -8.57     20.26 o 
 -21   1   9      145.54      181.35     36.63 o 
 -19   1   9       49.53       49.51     41.87 o 
 -17   1   9      110.06      149.66     49.42 o 
 -15   1   9        0.15       -0.07     19.38 o 
 -13   1   9       75.68       99.15     11.79 o 
 -11   1   9      265.05      285.93     13.64 o 
  -9   1   9      799.61      812.52     27.04 o 
  -7   1   9      165.58      235.64     12.19 o 
  -5   1   9      676.59      659.66     15.93 o 
  -3   1   9      636.90      462.16     11.27 o 
  -1   1   9     5238.72     5336.98     50.14 o 
   1   1   9     3212.51     3473.95     36.51 o 
   3   1   9     1115.60     1036.55     19.80 o 
   5   1   9     3181.47     2860.87     37.89 o 
   7   1   9     3938.64     4135.81     46.60 o 
   9   1   9     1727.44     1712.75     32.31 o 
  11   1   9      460.03      394.88     21.31 o 
  13   1   9      105.07      102.26     14.74 o 
  15   1   9      106.56       74.28     16.65 o 
  17   1   9        0.22       -4.00     14.39 o 
  19   1   9       10.80       -1.96     37.72 o 
 -20   2   9       19.85       14.48     11.99 o 
 -18   2   9       91.64      103.35     19.90 o 
 -16   2   9       76.02       43.77     23.61 o 
 -14   2   9        1.76       -2.96     10.59 o 
 -12   2   9     2964.21     2954.56     57.57 o 
 -10   2   9       18.33       12.89     10.05 o 
  -8   2   9     5785.63     5705.63     71.26 o 
  -6   2   9     1138.98     1113.00     18.32 o 
  -4   2   9      968.99      875.58     14.42 o 
  -2   2   9        0.10        5.41      5.26 o 
   0   2   9     8771.71     9158.95     81.57 o 
   2   2   9       87.73      152.88      7.70 o 
   4   2   9      351.52      349.05     13.23 o 
   6   2   9     1122.68     1199.01     21.29 o 
   8   2   9      723.59      685.86     21.67 o 
  10   2   9       30.75       36.64     11.38 o 
  12   2   9        5.39       19.31     11.38 o 
  14   2   9      588.48      614.48     30.62 o 
  16   2   9       93.18       77.04     16.96 o 
  18   2   9      338.03      384.37     32.01 o 
  20   2   9       51.11       73.30     60.09 o 
 -19   3   9        5.13      -15.02     15.02 o 
 -17   3   9        9.71       14.93     14.16 o 
 -15   3   9       67.90       49.12     15.05 o 
 -13   3   9       29.99       12.03     12.62 o 
 -11   3   9      612.39      742.69     30.18 o 
  -9   3   9      159.88      143.28     14.54 o 
  -7   3   9      358.70      413.18     15.97 o 
  -5   3   9     2564.27     2834.46     34.16 o 
  -3   3   9     1487.03     1450.87     23.82 o 
  -1   3   9     1101.02     1174.30     19.59 o 
   1   3   9     2143.48     2179.56     32.67 o 
   3   3   9     1601.66     1549.61     21.02 o 
   5   3   9     5192.88     5426.60     68.60 o 
   7   3   9      843.56      872.90     22.35 o 
   9   3   9      434.76      526.34     22.64 o 
  11   3   9      508.31      549.01     21.53 o 
  13   3   9       53.94       65.22     13.84 o 
  15   3   9     1505.49     1693.51     44.13 o 
  17   3   9       26.16        8.87     18.57 o 
  19   3   9        1.88      -19.49     19.49 o 
 -20   4   9        4.80       39.93     18.41 o 
 -18   4   9       13.25       -4.26     14.16 o 
 -16   4   9       23.23       -6.81     13.95 o 
 -14   4   9      445.61      456.51     28.91 o 
 -12   4   9      410.12      370.19     24.63 o 
 -10   4   9       45.26       49.20     11.74 o 
  -8   4   9      610.20      511.18     19.80 o 
  -6   4   9      122.42      109.67      7.81 o 
  -4   4   9      269.54      309.07      9.83 o 
  -2   4   9     1279.83     1343.44     20.78 o 
   0   4   9     6668.53     6560.72     67.04 o 
   2   4   9     6965.01     7041.48     65.52 o 
   4   4   9        3.14        4.72      5.40 o 
   6   4   9     1394.00     1356.55     27.32 o 
   8   4   9        4.13       -8.47      8.47 o 
  10   4   9     3398.95     3456.69     49.32 o 
  12   4   9      177.67      209.04     17.73 o 
  14   4   9      180.84      182.61     20.05 o 
  16   4   9      141.64      146.99     37.53 o 
  18   4   9       59.60       35.37     22.33 o 
  20   4   9        4.40       14.72     22.29 o 
 -19   5   9        4.38       12.60     17.00 o 
 -17   5   9       80.82      107.31     19.78 o 
 -15   5   9      708.17      748.89     35.92 o 
 -13   5   9      299.78      312.50     24.68 o 
 -11   5   9      264.09      285.32     21.96 o 
  -9   5   9      316.21      318.76     17.04 o 
  -7   5   9       45.08       49.81      8.42 o 
  -5   5   9     1387.25     1374.20     44.82 o 
  -3   5   9     1190.78     1070.99     19.67 o 
  -1   5   9     1542.58     1682.91     26.91 o 
   1   5   9     6641.44     7019.34     73.05 o 
   3   5   9     1630.96     1555.07     27.87 o 
   5   5   9       30.89       41.94      8.08 o 
   7   5   9      589.64      533.18     25.28 o 
   9   5   9      144.09      131.09     17.33 o 
  11   5   9      346.42      451.87     32.40 o 
  13   5   9        0.25        8.80     12.49 o 
  15   5   9      224.70      267.70     92.75 o 
  17   5   9        1.74       35.40     23.41 o 
  19   5   9       14.13       27.76     40.94 o 
 -20   6   9       44.15       46.26     20.61 o 
 -18   6   9       38.39       19.78     22.61 o 
 -16   6   9        1.00       22.16     16.17 o 
 -14   6   9      503.45      530.78     32.40 o 
 -12   6   9        6.18      -13.75     13.86 o 
 -10   6   9       25.13       11.19      9.01 o 
  -8   6   9      769.42      769.33     19.12 o 
  -6   6   9       42.34       39.81     13.99 o 
  -4   6   9      753.88      726.99     28.08 o 
  -2   6   9      107.26      103.60     10.61 o 
   0   6   9     9693.90    10112.22     97.30 o 
   2   6   9      699.48      633.48     32.34 o 
   4   6   9       26.81       21.65     12.39 o 
   6   6   9       61.76       49.02     11.06 o 
   8   6   9        3.36        1.09      9.02 o 
  10   6   9     1202.10     1291.96     32.27 o 
  12   6   9       95.43       69.68     15.06 o 
  14   6   9      165.26      147.04     24.10 o 
  16   6   9       41.91       21.51     26.01 o 
  18   6   9        6.43        7.39     28.86 o 
 -19   7   9       16.90       38.70     19.27 o 
 -17   7   9       50.70       63.81     19.37 o 
 -15   7   9      107.91      114.99     20.43 o 
 -13   7   9      107.37      135.31     19.57 o 
 -11   7   9       87.67       94.00     16.25 o 
  -9   7   9      367.18      403.49     28.19 o 
  -7   7   9      914.29      924.19     49.76 o 
  -5   7   9       85.91      110.88     17.86 o 
  -3   7   9      155.72      165.24      9.73 o 
  -1   7   9       38.49       62.81     10.11 o 
   1   7   9     3949.58     4050.96     81.01 o 
   3   7   9       21.90       19.05     13.63 o 
   5   7   9      265.68      278.99     16.03 o 
   7   7   9        3.18       -1.09     16.94 o 
   9   7   9       12.45        2.67     10.37 o 
  11   7   9       99.08       76.57     14.71 o 
  13   7   9       34.58       45.43     16.47 o 
  15   7   9       16.15       -3.46     19.77 o 
  17   7   9        0.04       28.74     32.55 o 
  19   7   9        8.18      -11.76     24.43 o 
 -18   8   9       44.48       88.77     22.00 o 
 -16   8   9       20.73       14.09     15.95 o 
 -14   8   9       30.29       66.34     17.79 o 
 -12   8   9      111.10      147.60     19.25 o 
 -10   8   9      705.09      653.37     22.37 o 
  -8   8   9     1417.40     1489.05     40.89 o 
  -6   8   9     1876.86     1774.90     55.67 o 
  -4   8   9       41.20       52.13      8.30 o 
  -2   8   9       62.59       61.21      9.25 o 
   0   8   9       65.04       93.45     13.00 o 
   2   8   9      159.47      171.23     18.86 o 
   4   8   9     1225.95     1227.83     21.77 o 
   6   8   9       46.14       32.27     11.19 o 
   8   8   9        1.68       -9.63      9.63 o 
  10   8   9      223.02      191.25     18.93 o 
  12   8   9      178.33      194.68     24.18 o 
  14   8   9       70.37       42.95     19.15 o 
  16   8   9        8.21       37.97     23.26 o 
  18   8   9        3.53       32.89     25.60 o 
 -17   9   9        0.35       -6.97     18.86 o 
 -15   9   9      312.28      318.37     49.67 o 
 -13   9   9       18.81       31.92     16.05 o 
 -11   9   9      126.06      113.32     17.62 o 
  -9   9   9      242.22      187.18     13.94 o 
  -7   9   9      860.93      910.66     21.57 o 
  -5   9   9     1812.14     1944.85     32.96 o 
  -3   9   9       18.47       16.38     11.62 o 
  -1   9   9        6.82       16.41      9.59 o 
   1   9   9      310.11      301.40     19.80 o 
   3   9   9     2583.14     2744.45     50.35 o 
   5   9   9     2055.17     2189.76     35.10 o 
   7   9   9      268.95      290.72     17.66 o 
   9   9   9      177.81      175.57     16.95 o 
  11   9   9       24.85       42.81     22.46 o 
  13   9   9      156.48      153.28     21.60 o 
  15   9   9       66.49       28.80     23.25 o 
  17   9   9       13.34       10.35     23.85 o 
 -16  10   9      150.28      203.03     32.21 o 
 -14  10   9       41.32       44.08     19.34 o 
 -12  10   9       21.34       30.03     14.83 o 
 -10  10   9       86.75      134.66     18.01 o 
  -8  10   9        0.71       -2.74      8.62 o 
  -6  10   9      353.47      379.33     17.42 o 
  -4  10   9      169.02      170.54     13.77 o 
  -2  10   9     3600.91     3394.97     52.42 o 
   0  10   9     1065.97     1019.85     33.63 o 
   2  10   9      410.40      536.10     29.02 o 
   4  10   9      176.66      172.53     19.70 o 
   6  10   9       57.68       60.77     12.56 o 
   8  10   9      675.46      656.37     26.53 o 
  10  10   9        2.65       13.99     13.82 o 
  12  10   9       84.11      117.20     19.47 o 
  14  10   9        9.82        8.14     17.89 o 
  16  10   9        0.04       -2.97     22.31 o 
 -15  11   9        9.70        0.50     18.99 o 
 -13  11   9       10.03        4.76     22.35 o 
 -11  11   9      155.15      185.62     34.09 o 
  -9  11   9        4.81        2.09     13.29 o 
  -7  11   9        1.05       13.16     12.61 o 
  -5  11   9       70.23       44.50     14.08 o 
  -3  11   9      389.67      394.54     26.74 o 
  -1  11   9     1438.76     1417.21     98.86 o 
   1  11   9      647.80      647.42     41.54 o 
   3  11   9      597.51      700.22     34.01 o 
   5  11   9       12.71        6.32      8.98 o 
   7  11   9      372.76      429.33     30.11 o 
   9  11   9      114.96      164.25     17.22 o 
  11  11   9        8.96       -4.14     14.01 o 
  13  11   9        8.12       25.59     17.83 o 
  15  11   9        8.48       13.36     22.20 o 
 -14  12   9       17.38       42.94     20.87 o 
 -12  12   9       24.81        4.78     16.82 o 
 -10  12   9       77.54       76.18     28.43 o 
  -8  12   9       25.83       44.45     15.43 o 
  -6  12   9      853.06      958.01     41.06 o 
  -4  12   9       49.25       53.12     24.79 o 
  -2  12   9     1805.14     1977.37     53.78 o 
   0  12   9        1.37        8.18     20.86 o 
   2  12   9     1593.35     1470.90     44.02 o 
   4  12   9       51.34       29.69     16.50 o 
   6  12   9       37.96       51.11     12.72 o 
   8  12   9      428.60      547.16     28.25 o 
  10  12   9       37.73       21.79     14.93 o 
  12  12   9      246.14      244.80     28.02 o 
  14  12   9      128.98      120.00     30.47 o 
 -13  13   9        8.77       23.78     43.81 o 
 -11  13   9        1.07       16.50     17.64 o 
  -9  13   9        0.28       15.27     16.77 o 
  -7  13   9        0.00        7.97     13.75 o 
  -5  13   9      301.74      353.38     36.60 o 
  -3  13   9       14.09       29.10     15.61 o 
  -1  13   9        6.95      -13.24     14.02 o 
   1  13   9      158.98      113.78     25.14 o 
   3  13   9       23.63       34.27     19.69 o 
   5  13   9       14.53       10.92     25.00 o 
   7  13   9        5.53        3.53     13.05 o 
   9  13   9        9.60       -4.48     11.24 o 
  11  13   9       17.75       18.83     16.97 o 
  13  13   9        1.51      -17.73     19.07 o 
 -12  14   9        2.34       -2.03     17.62 o 
 -10  14   9      118.29      150.93     26.63 o 
  -8  14   9       66.36       60.46     19.20 o 
  -6  14   9        4.43       11.22     15.39 o 
  -4  14   9        0.24        5.52     15.13 o 
  -2  14   9       31.90       21.34     29.42 o 
   0  14   9       15.05       67.39     64.04 o 
   2  14   9       30.27       12.97     19.20 o 
   4  14   9        0.39       43.41     21.70 o 
   6  14   9       52.93        7.52     20.29 o 
   8  14   9       39.34       49.33     12.94 o 
  10  14   9        3.32       -7.64     12.73 o 
  12  14   9      101.71      200.31     26.63 o 
 -11  15   9        4.33       25.20     22.02 o 
  -9  15   9        1.98      -26.44     55.04 o 
  -7  15   9       67.26       77.39     19.90 o 
  -5  15   9       63.19       73.34     22.08 o 
  -3  15   9        3.37       30.51     25.25 o 
  -1  15   9       14.44       36.52     20.29 o 
   1  15   9       23.58        6.53     18.89 o 
   3  15   9       39.37       21.18     54.01 o 
   5  15   9      120.42      174.60     43.15 o 
   7  15   9        1.11      -20.08     20.08 o 
   9  15   9        3.37       15.65     13.10 o 
  11  15   9       27.98       50.26     16.86 o 
 -10  16   9       34.63       21.78     27.88 o 
  -8  16   9       20.50       28.48     22.59 o 
  -6  16   9        0.35        6.87     26.42 o 
  -4  16   9        3.88      -18.21     18.29 o 
  -2  16   9       54.60      131.76     38.66 o 
   0  16   9        6.42       11.79     19.97 o 
   2  16   9       79.38      102.20     26.66 o 
   4  16   9       22.71       29.59     22.29 o 
   6  16   9       21.07       31.16     31.66 o 
   8  16   9       37.97       29.25     28.66 o 
  -7  17   9        1.11       16.29     22.90 o 
  -5  17   9        8.06       20.28     23.51 o 
  -3  17   9       27.96       30.67     22.05 o 
  -1  17   9       34.87       52.14     24.28 o 
   1  17   9       65.52       49.67     24.54 o 
   3  17   9       34.03       29.18     23.48 o 
   5  17   9        1.05      -13.85     21.13 o 
   7  17   9        0.07       -7.93     32.18 o 
  -2  18   9        0.53      -20.78     20.78 o 
   0  18   9        6.48       35.08     24.03 o 
 -20   0  10      105.15      129.21     45.81 o 
 -18   0  10      698.57      662.56     73.15 o 
 -16   0  10       74.47       63.43     31.44 o 
 -14   0  10        0.43       11.66     23.80 o 
 -12   0  10      144.58      102.55     29.12 o 
  -8   0  10     1487.33     1488.11     66.06 o 
  -6   0  10      339.55      362.12     35.49 o 
  -4   0  10     3700.14     3930.59    109.70 o 
  -2   0  10      815.06      877.85     24.58 o 
   0   0  10      788.20      954.61     21.87 o 
   2   0  10     2565.84     2800.03     69.43 o 
   4   0  10     1324.17     1496.88     33.76 o 
   6   0  10      338.80      309.36     22.95 o 
   8   0  10     9256.12     9150.14    136.77 o 
  10   0  10     3037.48     2966.56     68.75 o 
  12   0  10     1246.31     1051.60     51.78 o 
  14   0  10      152.06      184.77     31.13 o 
  16   0  10       95.42       96.52     29.68 o 
  18   0  10        1.60      -16.57     25.14 o 
  20   0  10       33.32        4.43     41.39 o 
 -19   1  10        2.92       -8.57     31.53 o 
 -17   1  10        9.64       39.68     21.37 o 
 -15   1  10      197.53      200.19     28.62 o 
 -13   1  10       42.15       47.52     17.81 o 
 -11   1  10        0.91        8.35     24.52 o 
  -9   1  10     1810.79     1664.32     68.87 o 
  -7   1  10      457.29      442.76     22.32 o 
  -5   1  10      174.59      189.11     10.82 o 
  -3   1  10      217.35      307.83     10.43 o 
  -1   1  10      305.24      292.69     11.97 o 
   1   1  10      579.23      599.14     13.30 o 
   3   1  10      501.37      476.09     13.63 o 
   5   1  10      217.58      236.81     12.03 o 
   7   1  10       72.56       83.49     15.90 o 
   9   1  10      232.19      216.22     16.48 o 
  11   1  10       97.36      105.92     14.48 o 
  13   1  10      692.40      596.47     29.98 o 
  15   1  10      216.15      201.36     23.90 o 
  17   1  10       94.71      127.11     22.97 o 
  19   1  10       42.69       76.55     27.29 o 
 -20   2  10      162.21      163.65     70.12 o 
 -18   2  10       23.61       32.82     22.70 o 
 -16   2  10      104.82       65.31     24.88 o 
 -14   2  10       43.96       25.02     11.12 o 
 -12   2  10       24.51       41.06     12.06 o 
 -10   2  10     3013.90     2883.38     43.93 o 
  -8   2  10      313.82      306.01     18.91 o 
  -6   2  10     1485.35     1288.21     31.57 o 
  -4   2  10     1273.42     1248.65     18.32 o 
  -2   2  10      140.59      121.44      8.94 o 
   0   2  10     5340.24     4943.78     71.44 o 
   2   2  10      195.87      307.29     13.31 o 
   4   2  10      474.03      521.37     15.91 o 
   6   2  10      301.94      327.62     15.70 o 
   8   2  10     1253.97     1177.35     28.74 o 
  10   2  10      125.96      148.75     15.61 o 
  12   2  10      319.08      296.45     30.29 o 
  14   2  10      212.62      178.05     26.17 o 
  16   2  10        5.07       30.09     17.50 o 
  18   2  10       29.68       26.89     21.35 o 
  20   2  10       85.35      126.29     29.24 o 
 -19   3  10        5.30       10.22     13.71 o 
 -17   3  10       12.40       21.95     13.33 o 
 -15   3  10       25.81       31.83     13.68 o 
 -13   3  10       52.82       17.61     13.06 o 
 -11   3  10      120.91      142.57     24.89 o 
  -9   3  10      497.04      496.66     19.78 o 
  -7   3  10      571.50      570.96     16.72 o 
  -5   3  10      329.49      361.24     13.72 o 
  -3   3  10      110.55      162.56     10.38 o 
  -1   3  10     1653.24     1814.70     26.14 o 
   1   3  10      304.27      213.56     13.05 o 
   3   3  10      624.49      677.46     15.50 o 
   5   3  10      785.47      757.09     31.79 o 
   7   3  10      590.66      657.11     23.46 o 
   9   3  10      141.38      130.04     15.41 o 
  11   3  10      267.87      266.14     30.71 o 
  13   3  10       92.01       64.82     15.22 o 
  15   3  10      145.97      126.58     20.93 o 
  17   3  10      346.62      313.62     32.75 o 
  19   3  10        7.96       36.75     22.65 o 
 -20   4  10        7.12       -2.61     16.04 o 
 -18   4  10        0.78      -19.18     24.68 o 
 -16   4  10       64.75       45.65     16.12 o 
 -14   4  10      278.74      245.58     36.24 o 
 -12   4  10      145.50      137.63     17.49 o 
 -10   4  10       53.17       52.98     12.21 o 
  -8   4  10       40.14       19.31      9.41 o 
  -6   4  10      226.67      250.43     20.66 o 
  -4   4  10     3733.90     3787.96     46.32 o 
  -2   4  10     1014.11     1047.04     19.48 o 
   0   4  10     2331.57     2320.09     34.13 o 
   2   4  10     5003.49     5121.45     60.61 o 
   4   4  10      623.33      562.74     15.20 o 
   6   4  10       10.90       20.19     10.60 o 
   8   4  10      272.36      301.13     19.83 o 
  10   4  10      315.45      346.41     22.54 o 
  12   4  10      198.70      181.24     18.25 o 
  14   4  10        1.34      -12.75     12.75 o 
  16   4  10       36.86       55.75     20.29 o 
  18   4  10        7.76       15.88     20.14 o 
 -19   5  10       24.46       21.14     28.94 o 
 -17   5  10       48.63       39.84     16.55 o 
 -15   5  10        0.01      -12.90     14.02 o 
 -13   5  10       60.97       34.89     14.17 o 
 -11   5  10      254.48      251.05     20.49 o 
  -9   5  10        8.52       -7.65      7.65 o 
  -7   5  10      299.24      305.24     13.81 o 
  -5   5  10      159.06      152.04     17.92 o 
  -3   5  10      377.65      381.64     14.18 o 
  -1   5  10     3414.17     3585.05     63.50 o 
   1   5  10       19.61       43.97     10.62 o 
   3   5  10      220.69      211.57      9.54 o 
   5   5  10       53.30       66.58      8.64 o 
   7   5  10     1884.18     1854.34     40.75 o 
   9   5  10      181.55      174.00     15.90 o 
  11   5  10      163.10      154.75     21.16 o 
  13   5  10        0.01       20.56     13.24 o 
  15   5  10        5.74       13.85     17.93 o 
  17   5  10        5.65       -5.82     20.84 o 
  19   5  10        3.83       20.75     28.35 o 
 -18   6  10        0.72       -3.03     19.63 o 
 -16   6  10        1.09      -13.54     13.54 o 
 -14   6  10       45.80       76.88     17.54 o 
 -12   6  10      489.08      504.03     29.19 o 
 -10   6  10      909.47      923.37     24.99 o 
  -8   6  10       47.95       49.83      9.75 o 
  -6   6  10     1069.58     1053.18     46.83 o 
  -4   6  10      521.40      552.42     45.63 o 
  -2   6  10      410.60      438.22     18.29 o 
   0   6  10      206.23      148.00     11.60 o 
   2   6  10        4.73       13.35      9.90 o 
   4   6  10       14.48        1.13      6.75 o 
   6   6  10      144.33      202.00     15.17 o 
   8   6  10     1153.73     1252.86     29.69 o 
  10   6  10       19.29       10.16     11.72 o 
  12   6  10      204.77      196.74     24.01 o 
  14   6  10       20.33       11.62     14.84 o 
  16   6  10        0.15       28.17     19.38 o 
  18   6  10       24.67       57.76     23.05 o 
 -19   7  10       39.42       82.91     21.41 o 
 -17   7  10        3.01        1.72     16.39 o 
 -15   7  10        1.00      -10.20     17.44 o 
 -13   7  10        5.55       17.19     16.71 o 
 -11   7  10       84.78       91.05     15.63 o 
  -9   7  10      148.00      149.98     11.18 o 
  -7   7  10      866.47      879.96     45.76 o 
  -5   7  10     1009.56     1042.11     41.29 o 
  -3   7  10      131.57      126.33     10.14 o 
  -1   7  10      229.40      239.37     14.68 o 
   1   7  10      791.97      741.62     28.95 o 
   3   7  10      206.20      173.82     35.53 o 
   5   7  10       10.50        2.74     10.07 o 
   7   7  10      765.87      762.49     28.98 o 
   9   7  10       14.42       11.32     15.23 o 
  11   7  10      142.36      102.61     24.67 o 
  13   7  10        4.47      -12.22     13.51 o 
  15   7  10      111.60      113.03     22.87 o 
  17   7  10        0.51       -6.78     18.70 o 
 -18   8  10       79.17       98.50     22.78 o 
 -16   8  10       13.36       -3.31     15.05 o 
 -14   8  10       12.13       -9.19     14.00 o 
 -12   8  10      107.38      105.70     45.87 o 
 -10   8  10      110.01       93.38     10.89 o 
  -8   8  10      280.87      289.53     33.16 o 
  -6   8  10     3247.22     3148.39     97.56 o 
  -4   8  10      121.03       86.74      8.93 o 
  -2   8  10     1239.87     1051.25     30.07 o 
   0   8  10      241.25      234.53     15.86 o 
   2   8  10      563.81      522.48     33.54 o 
   4   8  10      349.39      272.14     19.91 o 
   6   8  10      334.42      370.62     20.91 o 
   8   8  10       16.20       10.95     11.38 o 
  10   8  10      176.66      230.03     19.40 o 
  12   8  10      202.78      262.10     24.12 o 
  14   8  10      104.05      107.25     23.34 o 
  16   8  10        9.21       12.78     18.29 o 
  18   8  10        8.44       23.42     21.80 o 
 -17   9  10        4.94       12.78     18.42 o 
 -15   9  10       32.82       48.08     18.15 o 
 -13   9  10       27.67       31.04     15.76 o 
 -11   9  10      164.74      123.71     17.07 o 
  -9   9  10      206.14      263.32     14.34 o 
  -7   9  10        2.47      -15.22     15.46 o 
  -5   9  10      150.42      188.71     11.77 o 
  -3   9  10      639.87      552.88     20.11 o 
  -1   9  10     1554.78     1427.19     32.31 o 
   1   9  10      748.27      702.69     40.27 o 
   3   9  10     2522.49     2370.89     47.86 o 
   5   9  10     1212.99     1369.11     33.76 o 
   7   9  10       63.65       65.36     13.44 o 
   9   9  10        5.88       -9.00     10.29 o 
  11   9  10       20.47       26.35     14.05 o 
  13   9  10       90.72      102.07     18.63 o 
  15   9  10        0.13       11.43     17.93 o 
  17   9  10       12.36       24.56     21.75 o 
 -16  10  10        3.33       28.55     20.46 o 
 -14  10  10      359.77      386.06     33.65 o 
 -12  10  10      342.55      341.27     26.34 o 
 -10  10  10        3.09       17.41     12.51 o 
  -8  10  10      102.34      128.38     11.55 o 
  -6  10  10       66.49      104.33     10.68 o 
  -4  10  10      266.82      307.54     16.40 o 
  -2  10  10      357.51      337.00     23.92 o 
   0  10  10      982.34     1087.00     35.93 o 
   2  10  10        0.93       -6.72     13.15 o 
   4  10  10      736.17      733.68     55.04 o 
   6  10  10       23.06       34.64     13.13 o 
   8  10  10      459.69      458.67     30.33 o 
  10  10  10      486.86      524.00     30.96 o 
  12  10  10        1.17        3.75     13.56 o 
  14  10  10        0.48      -15.46     15.46 o 
  16  10  10        1.52        8.07     19.37 o 
 -15  11  10       55.14       75.04     23.56 o 
 -13  11  10       12.94       12.74     16.91 o 
 -11  11  10      236.69      282.17     60.34 o 
  -9  11  10        4.23        7.11     13.23 o 
  -7  11  10      620.65      514.42     29.60 o 
  -5  11  10       67.09       98.64     15.96 o 
  -3  11  10      180.80      155.59     18.35 o 
  -1  11  10      437.51      476.46     30.37 o 
   1  11  10      295.58      319.14     27.33 o 
   3  11  10      115.21       76.59     18.59 o 
   5  11  10      207.97      239.91     54.02 o 
   7  11  10      133.91      172.95     29.63 o 
   9  11  10      122.03      126.62     20.39 o 
  11  11  10      194.08      213.98     21.75 o 
  13  11  10        0.23      -13.81     13.81 o 
  15  11  10       60.64       97.19     23.19 o 
 -14  12  10       34.45        6.37     18.82 o 
 -12  12  10      126.66      122.68     22.32 o 
 -10  12  10       12.74       21.25     19.07 o 
  -8  12  10       83.22       45.99     16.08 o 
  -6  12  10       38.30       32.27     14.61 o 
  -4  12  10       67.76       40.91     15.71 o 
  -2  12  10       14.26       -3.00     13.95 o 
   0  12  10      229.39      178.70     23.38 o 
   2  12  10      365.53      387.75     30.40 o 
   4  12  10       24.60       29.59     16.83 o 
   6  12  10       40.84       58.03     25.43 o 
   8  12  10        2.48      -12.26     16.96 o 
  10  12  10       74.70       94.81     16.75 o 
  12  12  10       76.36       76.63     16.97 o 
  14  12  10        8.28       -1.81     15.64 o 
 -13  13  10       27.39       31.29     45.42 o 
 -11  13  10       21.49       29.72     18.42 o 
  -9  13  10        2.74       22.76     16.53 o 
  -7  13  10      181.47      192.68     30.39 o 
  -5  13  10        3.89       -0.70     13.71 o 
  -3  13  10       14.59       10.37     15.36 o 
  -1  13  10        7.29      -13.83     13.83 o 
   1  13  10        4.17      -13.03     13.03 o 
   3  13  10       43.19       49.78     21.71 o 
   5  13  10       10.10       19.89     20.77 o 
   7  13  10       48.80       41.82     12.75 o 
   9  13  10       12.21       12.25     19.60 o 
  11  13  10       98.94      156.99     28.49 o 
  13  13  10       24.63       24.86     16.32 o 
 -12  14  10       67.73      132.58     26.07 o 
 -10  14  10       21.88       18.29     17.94 o 
  -8  14  10       29.08       33.44     30.37 o 
  -6  14  10        0.60       -5.80     18.70 o 
  -4  14  10        0.18        2.69     14.97 o 
  -2  14  10        1.58       18.93     16.14 o 
   0  14  10        1.82       -7.57     18.43 o 
   2  14  10       49.43       85.46     22.79 o 
   4  14  10       50.29       18.79     20.00 o 
   6  14  10        6.17       20.36     20.79 o 
   8  14  10        9.12       -7.72     14.83 o 
  10  14  10      187.55      195.12     24.58 o 
  12  14  10        3.13       -4.26     14.79 o 
 -11  15  10       18.84       40.69     59.87 o 
  -9  15  10      105.50       89.53     23.72 o 
  -7  15  10        3.50        1.98     16.01 o 
  -5  15  10        6.54       28.19     17.28 o 
  -3  15  10       32.29       32.91     25.88 o 
  -1  15  10        5.05       24.53     33.36 o 
   1  15  10        5.55       -8.33     19.43 o 
   3  15  10        7.91       12.46     20.76 o 
   5  15  10        7.44       17.16     40.40 o 
   7  15  10        2.39       20.53     23.07 o 
   9  15  10        0.17      -10.62     13.60 o 
  -8  16  10       66.90       89.22     25.75 o 
  -6  16  10       34.68       55.03     27.86 o 
  -4  16  10        2.29       -6.07     19.10 o 
  -2  16  10        2.89      -16.18     18.87 o 
   0  16  10        0.81      -14.85     18.22 o 
   2  16  10        0.57      -12.92     20.32 o 
   4  16  10       47.18       55.90     26.20 o 
   6  16  10       67.69       98.72     28.50 o 
   8  16  10       20.80       13.77     24.02 o 
  -5  17  10        4.56       31.55     22.05 o 
  -3  17  10       33.95       34.54     23.86 o 
  -1  17  10        8.45       15.40     23.04 o 
   1  17  10       68.52       98.17     42.93 o 
   3  17  10      123.95      209.08     34.68 o 
   5  17  10       64.66       36.74     33.94 o 
 -19   1  11       19.77       24.00     31.09 o 
 -17   1  11      130.58      116.63     27.87 o 
 -15   1  11      684.88      627.07     45.68 o 
 -13   1  11       34.25       54.24     18.99 o 
 -11   1  11      134.64      112.86     20.80 o 
  -9   1  11     1432.61     1401.20     92.29 o 
  -7   1  11     1604.61     1673.12     61.34 o 
  -5   1  11      389.28      367.08     14.16 o 
  -3   1  11      935.83      990.71     23.86 o 
  -1   1  11     1595.00     1481.65     23.20 o 
   1   1  11     1985.41     1867.07     26.94 o 
   3   1  11     1000.98     1017.38     27.45 o 
   5   1  11      544.04      552.20     23.44 o 
   7   1  11      803.53      796.67     27.54 o 
   9   1  11     1028.53     1112.45     32.51 o 
  11   1  11      640.85      655.75     32.79 o 
  13   1  11        9.52       27.49     15.36 o 
  15   1  11      145.27      118.61     32.39 o 
  17   1  11       22.82       33.15     21.46 o 
  19   1  11        0.08       -5.24     26.77 o 
 -20   2  11       15.11       12.19     26.09 o 
 -18   2  11        2.09       -4.54     21.08 o 
 -16   2  11        2.75       27.23     20.36 o 
 -14   2  11       47.38       35.01     34.25 o 
 -12   2  11      841.89      949.70     34.53 o 
 -10   2  11      444.46      449.38     16.36 o 
  -8   2  11     1697.95     1629.21     26.98 o 
  -6   2  11      139.52      160.50     12.04 o 
  -4   2  11     1550.14     1509.32     23.64 o 
  -2   2  11       11.69       17.70      6.25 o 
   0   2  11      263.48      253.59     14.71 o 
   2   2  11       17.29       27.60      6.84 o 
   4   2  11       26.94       48.68     10.32 o 
   6   2  11       59.47       48.54     13.09 o 
   8   2  11     2209.06     2328.96     69.83 o 
  10   2  11       28.90       52.60     14.04 o 
  12   2  11       11.11       -3.75     13.21 o 
  14   2  11      389.03      362.66     32.88 o 
  16   2  11       82.03       76.37     23.77 o 
  18   2  11        0.45       -7.11     37.21 o 
 -19   3  11       14.11        6.70     22.80 o 
 -17   3  11       17.75        9.25     11.59 o 
 -15   3  11       10.84       21.09     12.12 o 
 -13   3  11        5.56       -5.61     10.92 o 
 -11   3  11       69.01       35.69     12.56 o 
  -9   3  11      379.35      264.94     16.22 o 
  -7   3  11      158.12      211.56     21.57 o 
  -5   3  11      277.93      253.27     15.06 o 
  -3   3  11     3313.08     3237.71     56.72 o 
  -1   3  11     3261.56     3378.05     46.68 o 
   1   3  11      327.66      377.05     18.46 o 
   3   3  11     4382.52     4312.73     56.20 o 
   5   3  11      321.79      308.35     27.48 o 
   7   3  11       27.22       16.23     12.61 o 
   9   3  11       77.15       97.99     15.43 o 
  11   3  11      435.66      537.37     27.69 o 
  13   3  11        9.41       16.91     15.75 o 
  15   3  11      226.27      249.06     29.63 o 
  17   3  11      146.71      108.02     32.27 o 
  19   3  11       60.20       97.22     33.38 o 
 -18   4  11       37.10       40.68     21.63 o 
 -16   4  11        9.78        3.66     13.93 o 
 -14   4  11       17.24        3.55     12.69 o 
 -12   4  11       32.39       30.23     13.80 o 
 -10   4  11      281.20      295.07     21.82 o 
  -8   4  11      397.86      387.61     17.61 o 
  -6   4  11      399.93      414.48     17.94 o 
  -4   4  11      209.20      196.52     15.92 o 
  -2   4  11      573.21      676.95     40.54 o 
   0   4  11      402.32      457.86     19.17 o 
   2   4  11     1529.91     1483.37     33.12 o 
   4   4  11      302.38      335.08     16.49 o 
   6   4  11       29.55       35.12     12.78 o 
   8   4  11      210.43      199.28     23.49 o 
  10   4  11       64.53       76.17     14.59 o 
  12   4  11       13.12       30.42     15.22 o 
  14   4  11        8.83       42.58     17.84 o 
  16   4  11      150.03      112.46     30.99 o 
  18   4  11        9.66       10.10     26.33 o 
 -19   5  11        1.65      -15.21     15.21 o 
 -17   5  11       96.53      104.18     19.61 o 
 -15   5  11       20.68       22.34     15.15 o 
 -13   5  11       44.01       44.32     15.91 o 
 -11   5  11      315.99      360.01     23.92 o 
  -9   5  11      163.54      115.31     11.59 o 
  -7   5  11      156.01      176.85     20.55 o 
  -5   5  11      127.62      112.46     11.81 o 
  -3   5  11      994.10      944.45     21.69 o 
  -1   5  11     1120.60     1124.90     25.87 o 
   1   5  11     1355.18     1474.98     36.75 o 
   3   5  11     1274.08     1225.19     41.23 o 
   5   5  11      107.67       89.27     11.30 o 
   7   5  11      544.80      638.01     24.63 o 
   9   5  11        2.91       -2.56     10.66 o 
  11   5  11      286.40      384.41     27.06 o 
  13   5  11        0.10       13.36     15.10 o 
  15   5  11       33.31      -16.38     16.38 o 
  17   5  11        0.66       18.92     19.72 o 
  19   5  11        5.05       48.85     29.22 o 
 -18   6  11        0.34       -8.71     15.90 o 
 -16   6  11       53.74       49.58     17.11 o 
 -14   6  11      379.87      461.14     37.81 o 
 -12   6  11      367.20      453.17     27.50 o 
 -10   6  11      360.98      296.88     16.31 o 
  -8   6  11     2110.28     2058.14     75.28 o 
  -6   6  11     1418.65     1405.75     54.07 o 
  -4   6  11       61.24       77.34     13.83 o 
  -2   6  11        4.60       19.58      8.33 o 
   0   6  11     2734.45     2624.58     42.71 o 
   2   6  11       22.34       27.75     24.84 o 
   4   6  11     1745.59     1618.92     25.84 o 
   6   6  11     1037.64      956.75     26.75 o 
   8   6  11      995.97      948.96     32.23 o 
  10   6  11       57.86       66.73     15.58 o 
  12   6  11       42.76        8.30     15.17 o 
  14   6  11       17.84        2.68     19.83 o 
  16   6  11        0.70        2.68     17.91 o 
  18   6  11        0.02      -10.77     26.57 o 
 -17   7  11       33.25       33.76     21.55 o 
 -15   7  11      110.78       97.62     19.79 o 
 -13   7  11      103.90      118.09     18.06 o 
 -11   7  11      494.31      589.35     28.95 o 
  -9   7  11      431.00      412.26     40.23 o 
  -7   7  11        1.30      -11.62     15.54 o 
  -5   7  11      286.77      262.89     30.50 o 
  -3   7  11     3339.43     3160.55     63.90 o 
  -1   7  11     2768.82     2645.73     42.81 o 
   1   7  11       67.51       83.39     14.36 o 
   3   7  11     1551.82     1577.00     69.31 o 
   5   7  11      690.68      759.13     26.01 o 
   7   7  11       46.55       38.13     13.39 o 
   9   7  11       90.57       70.26     15.28 o 
  11   7  11       92.87      145.44     27.70 o 
  13   7  11       61.77       39.14     16.22 o 
  15   7  11       28.76       50.25     20.03 o 
  17   7  11       22.68       20.93     21.73 o 
 -16   8  11       69.21       91.74     20.65 o 
 -14   8  11        4.09       -5.08     13.44 o 
 -12   8  11       11.92       29.29     25.42 o 
 -10   8  11      189.68      221.26     18.21 o 
  -8   8  11      192.72      243.80     38.33 o 
  -6   8  11      517.22      497.52     41.58 o 
  -4   8  11       83.07      101.12     12.42 o 
  -2   8  11     1200.56     1109.66     27.08 o 
   0   8  11       53.24       51.74     13.12 o 
   2   8  11       83.34       92.21     15.91 o 
   4   8  11       54.43       54.42     14.80 o 
   6   8  11     1824.95     1756.09     40.65 o 
   8   8  11     2421.78     2480.89     97.86 o 
  10   8  11      486.53      504.30     30.40 o 
  12   8  11        9.95       43.23     18.61 o 
  14   8  11        0.29       -4.01     14.88 o 
  16   8  11       30.13       13.93     22.65 o 
 -17   9  11       48.04       64.94     20.45 o 
 -15   9  11       39.37       42.62     23.37 o 
 -13   9  11      273.16      282.93     24.75 o 
 -11   9  11      152.38      165.54     17.82 o 
  -9   9  11       28.50       11.45     18.47 o 
  -7   9  11      195.56      181.41     28.87 o 
  -5   9  11      211.46      208.95     15.55 o 
  -3   9  11     1409.58     1447.30     30.50 o 
  -1   9  11      555.71      621.45     36.23 o 
   1   9  11      159.82      124.74     17.40 o 
   3   9  11      423.90      498.58     43.67 o 
   5   9  11     1078.42     1038.93     47.71 o 
   7   9  11      465.07      545.53     45.17 o 
   9   9  11      695.72      786.53     40.31 o 
  11   9  11      174.35      147.20     23.17 o 
  13   9  11       91.27      109.88     19.45 o 
  15   9  11        1.43       11.70     18.53 o 
 -16  10  11       20.32       51.61     31.53 o 
 -14  10  11       21.02       12.86     15.44 o 
 -12  10  11       14.98       10.05     18.32 o 
 -10  10  11       12.66       35.55     14.83 o 
  -8  10  11      813.38      745.04     53.67 o 
  -6  10  11     2476.75     2602.64    158.97 o 
  -4  10  11     1608.22     1483.99     39.11 o 
  -2  10  11      230.75      233.89     20.10 o 
   0  10  11       24.21       33.77     15.16 o 
   2  10  11      231.00      167.46     34.72 o 
   4  10  11      653.04      631.44     37.41 o 
   6  10  11        0.10        6.00      9.17 o 
   8  10  11      108.52      116.48     17.08 o 
  10  10  11      144.61      129.05     21.92 o 
  12  10  11      337.36      306.50     25.35 o 
  14  10  11      323.01      345.51     28.72 o 
  16  10  11      187.28      193.66     28.78 o 
 -15  11  11       60.70       68.55     22.53 o 
 -13  11  11       20.55       14.28     17.24 o 
 -11  11  11      113.83      146.41     57.85 o 
  -9  11  11      512.31      497.29     27.04 o 
  -7  11  11      149.32      143.12     18.48 o 
  -5  11  11       24.29       18.20     13.53 o 
  -3  11  11      249.11      223.53     26.47 o 
  -1  11  11       79.63       84.46     18.02 o 
   1  11  11     1319.64     1417.97     70.85 o 
   3  11  11     1292.93     1269.09     69.87 o 
   5  11  11      204.49      156.04     23.81 o 
   7  11  11       90.48       76.26     25.69 o 
   9  11  11      199.48      179.90     23.50 o 
  11  11  11      137.71      155.52     23.94 o 
  13  11  11       34.08       -4.05     14.64 o 
  15  11  11       10.45        5.42     17.82 o 
 -14  12  11       11.70       12.56     21.36 o 
 -12  12  11       29.72       56.63     24.61 o 
 -10  12  11      209.42      269.60     24.93 o 
  -8  12  11       46.76       32.39     15.33 o 
  -6  12  11       70.25      125.88     19.96 o 
  -4  12  11      281.33      349.60     26.66 o 
  -2  12  11      598.79      529.21     46.90 o 
   0  12  11      924.13      871.81     41.22 o 
   2  12  11      132.61      104.40     20.83 o 
   4  12  11      173.37      124.46     22.89 o 
   6  12  11      480.09      450.73     41.79 o 
   8  12  11       24.26       32.86     14.56 o 
  10  12  11       86.89       64.33     21.68 o 
  12  12  11        5.07       16.86     18.16 o 
  14  12  11       80.42       83.25     19.29 o 
 -13  13  11       29.13       13.05     31.74 o 
 -11  13  11      100.94       57.59     18.94 o 
  -9  13  11      106.13      124.60     45.40 o 
  -7  13  11        3.31       26.23     15.22 o 
  -5  13  11        0.00       19.44     16.21 o 
  -3  13  11       73.00       83.79     18.57 o 
  -1  13  11       68.49       22.46     21.51 o 
   1  13  11        3.72      -13.35     15.73 o 
   3  13  11      142.77      170.71     28.85 o 
   5  13  11        2.33       15.12     23.26 o 
   7  13  11       17.02       54.48     32.60 o 
   9  13  11       51.84       58.85     21.76 o 
  11  13  11        5.99        3.27     17.25 o 
 -10  14  11        0.02      -12.35     16.38 o 
  -8  14  11        2.54       16.48     32.10 o 
  -6  14  11        4.23       11.40     17.20 o 
  -4  14  11       35.17       25.48     16.45 o 
  -2  14  11       79.49      103.82     20.64 o 
   0  14  11       18.11       46.96     19.35 o 
   2  14  11        4.81       15.19     27.40 o 
   4  14  11       22.33        4.42     21.00 o 
   6  14  11      113.26      187.91     32.98 o 
   8  14  11        1.68       19.02     23.17 o 
  10  14  11        1.15       -3.10     15.02 o 
  -9  15  11       61.05       69.46     21.82 o 
  -7  15  11       55.03       81.09     21.92 o 
  -5  15  11       10.79      -12.26     15.85 o 
  -3  15  11      114.18      111.27     22.51 o 
  -1  15  11       47.61       24.83     21.93 o 
   1  15  11        3.47       18.62     20.82 o 
   3  15  11        6.09       -4.51     19.87 o 
   5  15  11       70.86       80.82     26.57 o 
   7  15  11       41.93       39.64     26.15 o 
   9  15  11        0.55      -22.26     22.26 o 
  -6  16  11        0.47      -11.61     20.11 o 
  -4  16  11       33.17       12.10     21.46 o 
  -2  16  11       41.94       16.74     22.15 o 
   0  16  11        8.24       12.83     21.76 o 
   2  16  11       91.99       89.59     38.31 o 
   4  16  11       71.72       92.02     56.60 o 
   6  16  11       23.03       35.28     24.92 o 
  -3  17  11       30.19       -9.31     20.84 o 
  -1  17  11       44.74       90.11     27.09 o 
   1  17  11       19.89       21.32     23.74 o 
 -18   0  12       58.14       33.57     34.71 o 
 -16   0  12       17.60       13.47     27.85 o 
 -14   0  12      133.56      133.40     34.70 o 
 -12   0  12       49.03       84.41     28.16 o 
 -10   0  12       33.29      -15.13     18.30 o 
  -8   0  12     1579.59     1744.23     77.54 o 
  -4   0  12     1106.69     1076.26     56.07 o 
  -2   0  12     1348.83     1394.27     65.28 o 
   0   0  12      374.82      505.65     25.72 o 
   2   0  12     1774.11     1851.67     51.27 o 
   4   0  12      352.34      423.62     48.80 o 
   6   0  12     5359.19     5598.48    117.09 o 
   8   0  12     6900.51     6646.78    138.41 o 
  10   0  12     2389.79     2344.93     76.73 o 
  12   0  12     2080.93     2259.68     80.45 o 
  14   0  12        3.12       21.55     31.80 o 
  16   0  12        6.70       35.12     37.47 o 
  18   0  12        1.25       35.67     39.00 o 
 -19   1  12        0.96       63.96     26.92 o 
 -17   1  12       31.40       17.53     21.23 o 
 -15   1  12        0.02       -3.43     16.78 o 
 -13   1  12       46.07       23.10     30.05 o 
 -11   1  12     1465.67     1579.14     55.68 o 
  -9   1  12      776.65      732.23     37.82 o 
  -7   1  12      130.51      119.01     27.03 o 
  -5   1  12      124.61      117.37     24.83 o 
  -3   1  12       21.85       21.37     17.29 o 
  -1   1  12      454.73      391.12     15.92 o 
   1   1  12      113.55      135.48     13.24 o 
   3   1  12       26.54       26.17     11.42 o 
   5   1  12      693.41      736.31     33.43 o 
   7   1  12      600.70      607.64     31.21 o 
   9   1  12      598.80      498.42     29.03 o 
  11   1  12      188.18      236.04     23.21 o 
  13   1  12       21.23      -12.94     16.16 o 
  15   1  12       57.77       85.74     26.97 o 
  17   1  12       51.84       34.49     28.16 o 
  19   1  12        4.28      -24.96     39.29 o 
 -18   2  12        7.63       -2.00     20.44 o 
 -16   2  12        2.50      -21.23     21.23 o 
 -14   2  12      142.72      116.84     24.90 o 
 -12   2  12      160.74      166.03     25.07 o 
 -10   2  12        0.26        3.36     14.60 o 
  -8   2  12     2836.12     2695.02     47.80 o 
  -6   2  12     3667.53     3735.70     67.58 o 
  -4   2  12     1463.44     1426.32     32.42 o 
  -2   2  12      174.53      172.88     13.23 o 
   0   2  12      762.19      707.30     30.96 o 
   2   2  12      172.54      175.19     15.31 o 
   4   2  12       60.33       58.86     10.96 o 
   6   2  12     5691.84     5690.62     86.15 o 
   8   2  12     2604.18     2683.75     52.62 o 
  10   2  12       57.60       86.44     14.73 o 
  12   2  12      164.93      135.36     19.76 o 
  14   2  12      114.91      116.04     24.33 o 
  16   2  12      101.06      110.18     25.26 o 
  18   2  12       16.05       33.76     23.57 o 
 -19   3  12       50.14       28.03     42.56 o 
 -17   3  12       21.47       19.80     21.38 o 
 -15   3  12       32.67       37.37     20.06 o 
 -13   3  12       31.79        7.87     11.07 o 
 -11   3  12      939.31      887.27     30.04 o 
  -9   3  12      626.40      663.90     26.62 o 
  -7   3  12     6974.17     7386.42     89.52 o 
  -5   3  12      349.13      342.67     21.62 o 
  -3   3  12      100.08      140.73     14.54 o 
  -1   3  12      209.70      297.80     25.98 o 
   1   3  12        7.60       -2.84     11.44 o 
   3   3  12       11.32       29.15      9.79 o 
   5   3  12      632.95      589.81     28.56 o 
   7   3  12     2226.79     2215.32     44.26 o 
   9   3  12      122.65      101.44     15.63 o 
  11   3  12      556.40      676.02     34.86 o 
  13   3  12       82.79       50.99     16.93 o 
  15   3  12       60.80       43.35     22.67 o 
  17   3  12       13.82        3.48     20.88 o 
 -18   4  12        9.01       -3.57     12.12 o 
 -16   4  12      315.07      320.67     23.61 o 
 -14   4  12       13.56        2.04     12.09 o 
 -12   4  12      478.49      411.71     25.19 o 
 -10   4  12      432.32      491.86     25.75 o 
  -8   4  12     1181.98     1274.70     29.27 o 
  -6   4  12      363.90      365.07     16.96 o 
  -4   4  12      724.35      691.45     24.31 o 
  -2   4  12      160.18      194.43     16.32 o 
   0   4  12        1.38       -8.54     10.52 o 
   2   4  12     1167.63     1246.54     35.73 o 
   4   4  12      614.44      573.63     20.47 o 
   6   4  12      745.73      715.11     27.15 o 
   8   4  12      210.24      159.54     16.84 o 
  10   4  12      100.28       76.72     14.93 o 
  12   4  12      413.47      426.00     33.44 o 
  14   4  12      311.41      263.77     30.59 o 
  16   4  12       24.94       58.76     22.87 o 
  18   4  12        0.05        2.21     26.66 o 
 -17   5  12        4.15      -14.13     14.13 o 
 -15   5  12       76.84       61.72     29.80 o 
 -13   5  12      217.34      223.37     21.47 o 
 -11   5  12      956.84     1076.96     35.27 o 
  -9   5  12       11.65       18.84      9.22 o 
  -7   5  12      600.19      608.27     24.65 o 
  -5   5  12        0.01       -5.93      7.37 o 
  -3   5  12      161.02      152.39     19.93 o 
  -1   5  12     2729.92     2654.11     80.86 o 
   1   5  12      809.17      895.84     36.73 o 
   3   5  12      133.44      156.16     20.46 o 
   5   5  12       30.62       38.12     10.42 o 
   7   5  12      476.06      435.58     21.90 o 
   9   5  12       11.39       11.79     11.36 o 
  11   5  12        0.14        8.42     13.37 o 
  13   5  12        6.62        0.56     21.95 o 
  15   5  12       29.48       60.29     21.23 o 
  17   5  12        5.98        2.44     24.17 o 
 -18   6  12       43.46       70.37     19.86 o 
 -16   6  12      164.52      176.81     22.47 o 
 -14   6  12       36.19        4.69     14.91 o 
 -12   6  12       33.07        4.06     12.62 o 
 -10   6  12       87.35       82.80     11.31 o 
  -8   6  12      938.78      805.29     40.23 o 
  -6   6  12       13.48        0.31     10.74 o 
  -4   6  12       36.70       56.64     10.32 o 
  -2   6  12     1334.67     1321.13     31.42 o 
   0   6  12       40.71       82.73     16.64 o 
   2   6  12       34.18       37.49     18.26 o 
   4   6  12      143.09      170.14     18.67 o 
   6   6  12      725.25      759.60     29.76 o 
   8   6  12      142.51      163.67     18.71 o 
  10   6  12        5.08        4.25     13.59 o 
  12   6  12      137.87       89.67     18.51 o 
  14   6  12       82.69       68.04     19.77 o 
  16   6  12        9.19       27.98     24.96 o 
 -17   7  12       21.99       15.52     17.64 o 
 -15   7  12       31.44       33.74     18.21 o 
 -13   7  12       60.43       41.27     14.82 o 
 -11   7  12      542.56      465.97     25.99 o 
  -9   7  12        0.01        7.73     18.16 o 
  -7   7  12      398.82      348.57     34.66 o 
  -5   7  12     1627.77     1644.37     78.48 o 
  -3   7  12      492.45      530.28     20.73 o 
  -1   7  12     1517.83     1506.16     43.62 o 
   1   7  12     1299.95     1224.10     38.79 o 
   3   7  12       36.12       47.77     14.30 o 
   5   7  12     2208.11     2229.10     39.04 o 
   7   7  12     1233.34     1206.68     36.08 o 
   9   7  12      426.78      450.19     27.86 o 
  11   7  12        0.30       -6.14     13.39 o 
  13   7  12        2.10       -0.12     16.56 o 
  15   7  12       13.75       12.23     38.38 o 
  17   7  12       23.35       43.57     56.15 o 
 -16   8  12      108.22      105.12     21.09 o 
 -14   8  12       59.67       50.60     23.90 o 
 -12   8  12       35.13       31.57     14.00 o 
 -10   8  12      188.17      173.92     29.71 o 
  -8   8  12      300.34      357.89     36.84 o 
  -6   8  12       57.10       48.86     20.93 o 
  -4   8  12     2412.88     2404.43     40.58 o 
  -2   8  12      120.97      113.93     13.50 o 
   0   8  12      111.55      126.59     20.30 o 
   2   8  12       94.44       80.79     15.60 o 
   4   8  12      106.38       93.99     17.11 o 
   6   8  12        0.19        5.53     10.15 o 
   8   8  12      409.72      449.77     26.90 o 
  10   8  12        0.01      -10.00     18.25 o 
  12   8  12      134.01      146.17     23.49 o 
  14   8  12      273.73      299.31     31.93 o 
  16   8  12       16.88        9.45     24.19 o 
 -15   9  12       61.07       84.75     32.62 o 
 -13   9  12       42.14       57.74     26.39 o 
 -11   9  12       50.01       44.77     12.47 o 
  -9   9  12       92.51      154.68     28.48 o 
  -7   9  12        3.97       15.22     26.74 o 
  -5   9  12       57.46       42.90     13.35 o 
  -3   9  12        0.10       -8.64      8.64 o 
  -1   9  12     1240.30     1190.19     36.05 o 
   1   9  12     3665.63     3785.89     76.90 o 
   3   9  12       21.35       24.83     15.63 o 
   5   9  12      148.30      171.55     23.44 o 
   7   9  12        1.70        1.59     11.35 o 
   9   9  12      138.37      175.93     31.44 o 
  11   9  12       17.84       30.94     16.91 o 
  13   9  12       11.72        8.81     17.53 o 
  15   9  12        2.81      -13.10     18.88 o 
 -14  10  12      137.51      195.39     22.82 o 
 -12  10  12      112.17      115.11     17.20 o 
 -10  10  12        0.47       -1.22     21.31 o 
  -8  10  12       62.59       68.93     24.69 o 
  -6  10  12      110.55      121.38     27.29 o 
  -4  10  12      230.65      222.49     24.89 o 
  -2  10  12     1036.22     1016.25     44.83 o 
   0  10  12      177.11      196.37     22.49 o 
   2  10  12      680.13      831.44     40.03 o 
   4  10  12      207.31      176.76     23.42 o 
   6  10  12      291.35      282.05     29.69 o 
   8  10  12        0.00        4.00     11.75 o 
  10  10  12       32.45       18.46     16.46 o 
  12  10  12       54.37       -3.40     16.25 o 
  14  10  12        2.83       10.30     18.53 o 
 -13  11  12       42.01       48.28     24.02 o 
 -11  11  12        6.32       -5.12     29.54 o 
  -9  11  12       71.59      102.49     37.29 o 
  -7  11  12        1.18      -13.17     25.16 o 
  -5  11  12       42.10       87.95     26.06 o 
  -3  11  12        3.08       -9.91     13.54 o 
  -1  11  12      304.13      276.72     25.06 o 
   1  11  12      583.24      593.14     60.52 o 
   3  11  12       29.34       25.61     16.90 o 
   5  11  12       18.34       38.72     18.37 o 
   7  11  12       16.25        0.13     16.91 o 
   9  11  12        0.58       -3.31     15.36 o 
  11  11  12      157.16      159.59     23.76 o 
  13  11  12      124.03      131.42     30.65 o 
 -12  12  12        0.24       -8.04     13.81 o 
 -10  12  12       68.59       77.22     38.34 o 
  -8  12  12       86.11       35.62     32.97 o 
  -6  12  12       26.73       10.25     15.98 o 
  -4  12  12       23.17       11.91     15.47 o 
  -2  12  12        0.29        9.60     13.78 o 
   0  12  12        0.07        0.81     14.97 o 
   2  12  12        2.59       -2.24     15.37 o 
   4  12  12       74.00       55.38     20.21 o 
   6  12  12        5.64        7.51     21.87 o 
   8  12  12       38.84       93.66     28.02 o 
  10  12  12        0.13       -5.05     14.74 o 
  12  12  12       41.81        9.18     17.60 o 
 -11  13  12       50.03       79.31     17.75 o 
  -9  13  12       17.77       16.62     13.65 o 
  -7  13  12       32.20        8.24     14.63 o 
  -5  13  12       87.48      119.19     21.56 o 
  -3  13  12        1.44        1.40     15.45 o 
  -1  13  12        2.45       20.89     20.10 o 
   1  13  12        3.12      -13.30     15.06 o 
   3  13  12       25.43       39.46     19.66 o 
   5  13  12        2.57       30.18     21.89 o 
   7  13  12       37.61       16.81     23.01 o 
   9  13  12        2.79        4.21     15.74 o 
  11  13  12       77.97       98.77     21.36 o 
 -10  14  12        0.72        5.90     16.00 o 
  -8  14  12        1.10      -14.51     14.51 o 
  -6  14  12       37.13       63.14     21.13 o 
  -4  14  12       57.91       31.41     18.42 o 
  -2  14  12        0.81       10.01     16.76 o 
   0  14  12      277.53      287.20     54.16 o 
   2  14  12      216.61      236.39     60.60 o 
   4  14  12        0.81       -4.36     19.04 o 
   6  14  12       34.58       89.33     27.73 o 
   8  14  12        1.44        8.41     23.67 o 
  10  14  12       18.38       10.14     13.61 o 
  -7  15  12        0.32       -3.39     26.06 o 
  -5  15  12        0.06        1.90     18.77 o 
  -3  15  12        8.03       -2.74     16.58 o 
  -1  15  12        0.04      -19.30     19.30 o 
   1  15  12       11.25       17.93     21.28 o 
   3  15  12       19.93        9.13     25.42 o 
   5  15  12        1.21       -1.44     22.50 o 
   7  15  12       30.73       32.94     26.33 o 
  -4  16  12        8.48      -18.53     18.53 o 
  -2  16  12        4.70        6.93     22.23 o 
   0  16  12        7.91        3.50     22.00 o 
   2  16  12       31.56       13.59     53.55 o 
   4  16  12        1.78        8.68     29.95 o 
 -17   1  13      209.96      247.65     34.67 o 
 -15   1  13       20.20       37.42     33.16 o 
 -13   1  13        7.43       32.51     17.84 o 
 -11   1  13       28.11        3.22     16.58 o 
  -9   1  13       35.63       34.86     17.22 o 
  -7   1  13     1358.93     1262.98     47.63 o 
  -5   1  13     1452.13     1434.70     49.16 o 
  -3   1  13     1391.99     1350.64     27.88 o 
  -1   1  13      279.63      291.89     31.40 o 
   1   1  13     1688.37     1653.94     31.06 o 
   3   1  13      351.41      369.75     30.33 o 
   5   1  13     3183.47     3078.70     67.36 o 
   7   1  13     2105.22     1984.90     47.18 o 
   9   1  13      118.60      100.70     17.07 o 
  11   1  13      115.31      120.12     19.26 o 
  13   1  13       26.48       27.35     22.55 o 
  15   1  13       10.65        9.77     36.09 o 
  17   1  13        5.11       32.00     28.45 o 
 -18   2  13       11.81       17.26     21.71 o 
 -16   2  13        9.59       14.04     19.36 o 
 -14   2  13        1.63      -14.05     15.99 o 
 -12   2  13      353.49      393.29     34.67 o 
 -10   2  13       10.66       21.72     16.12 o 
  -8   2  13      287.07      291.50     27.38 o 
  -6   2  13      300.50      291.95     19.51 o 
  -4   2  13      785.59      836.06     20.58 o 
  -2   2  13      545.74      583.41     31.78 o 
   0   2  13     1756.51     1866.72     62.04 o 
   2   2  13      314.43      307.79     15.02 o 
   4   2  13       69.18       93.23     13.87 o 
   6   2  13     1356.28     1352.15     38.01 o 
   8   2  13     1160.97     1143.62     37.27 o 
  10   2  13      208.03      232.07     22.65 o 
  12   2  13       17.50       12.43     17.14 o 
  14   2  13        3.07      -17.34     20.85 o 
  16   2  13      276.91      290.82     40.28 o 
  18   2  13        0.05       42.18     30.30 o 
 -17   3  13       56.22      115.30     28.12 o 
 -15   3  13       18.41       19.77     19.81 o 
 -13   3  13        0.07        9.65     18.07 o 
 -11   3  13      270.62      300.23     17.94 o 
  -9   3  13        6.02       -1.64     10.02 o 
  -7   3  13     1373.19     1315.19     35.31 o 
  -5   3  13     2485.60     2473.43     42.70 o 
  -3   3  13       14.07       10.09      9.26 o 
  -1   3  13     1667.27     1418.81     79.77 o 
   1   3  13      112.80       93.56     22.04 o 
   3   3  13       61.75       80.32      9.30 o 
   5   3  13     3098.64     3132.27     56.90 o 
   7   3  13      240.56      263.45     29.89 o 
   9   3  13      566.98      623.21     32.52 o 
  11   3  13       10.46       33.34     16.48 o 
  13   3  13      420.59      446.66     36.34 o 
  15   3  13       28.26       30.22     25.48 o 
  17   3  13        1.71       17.69     27.48 o 
 -18   4  13      133.66      132.23     29.72 o 
 -16   4  13       22.38       23.02     21.06 o 
 -14   4  13        4.06      -11.06     11.06 o 
 -12   4  13       12.39       13.96     12.41 o 
 -10   4  13      315.57      320.26     21.99 o 
  -8   4  13     2362.30     2389.66     50.43 o 
  -6   4  13      665.27      573.48     20.97 o 
  -4   4  13      662.34      619.46     22.08 o 
  -2   4  13     1004.38     1091.64     34.18 o 
   0   4  13     1652.30     1556.36     43.35 o 
   2   4  13      159.14      165.98     39.33 o 
   4   4  13      183.27      207.92     21.57 o 
   6   4  13       40.61       43.25     13.27 o 
   8   4  13      111.51      104.36     16.88 o 
  10   4  13      493.58      521.69     30.27 o 
  12   4  13      444.42      408.00     29.66 o 
  14   4  13       29.37      -14.99     14.99 o 
  16   4  13        3.83       33.02     21.45 o 
 -17   5  13       10.88       16.31     14.55 o 
 -15   5  13      112.49      107.37     18.14 o 
 -13   5  13      100.54      103.46     17.38 o 
 -11   5  13      224.61      298.37     22.42 o 
  -9   5  13      192.17      197.35     18.46 o 
  -7   5  13     1020.86     1053.98     25.66 o 
  -5   5  13        4.86        6.27     16.69 o 
  -3   5  13      105.11      111.50     12.90 o 
  -1   5  13      546.78      540.63     28.55 o 
   1   5  13      680.26      626.71     31.42 o 
   3   5  13       47.13       39.13     16.12 o 
   5   5  13      601.70      637.40     27.36 o 
   7   5  13      165.29      110.48     14.18 o 
   9   5  13      381.31      371.20     26.05 o 
  11   5  13        5.30       -3.92     13.80 o 
  13   5  13       59.31       80.20     18.66 o 
  15   5  13       43.28       36.25     22.90 o 
  17   5  13        1.41       -8.38     24.36 o 
 -16   6  13       28.83       62.54     17.61 o 
 -14   6  13      140.99       99.00     18.11 o 
 -12   6  13      641.92      605.98     30.56 o 
 -10   6  13       92.19      132.73     16.21 o 
  -8   6  13      509.01      542.02     38.18 o 
  -6   6  13        0.26       -6.22      6.22 o 
  -4   6  13      176.87      265.01     15.71 o 
  -2   6  13      601.09      620.32     23.81 o 
   0   6  13       10.63       37.39     13.98 o 
   2   6  13       31.94       24.90     17.18 o 
   4   6  13      238.42      246.40     22.77 o 
   6   6  13      793.76      814.31     26.41 o 
   8   6  13      114.77      103.56     16.50 o 
  10   6  13        2.22       14.43     14.29 o 
  12   6  13        1.84       -9.88     13.97 o 
  14   6  13        0.79        2.59     15.83 o 
  16   6  13       14.01      -21.87     21.87 o 
 -17   7  13        6.68       12.57     22.37 o 
 -15   7  13       93.74       44.20     17.56 o 
 -13   7  13       18.31       19.71     14.62 o 
 -11   7  13       32.17       30.68     13.02 o 
  -9   7  13        0.10      -10.38     15.84 o 
  -7   7  13      225.56      259.93     33.94 o 
  -5   7  13      182.54      176.59     12.22 o 
  -3   7  13       76.34       59.44     11.11 o 
  -1   7  13      161.03      141.42     26.39 o 
   1   7  13      306.26      325.46     30.67 o 
   3   7  13        8.30       16.22     13.36 o 
   5   7  13      267.65      263.08     23.50 o 
   7   7  13        3.41        6.11     11.53 o 
   9   7  13        3.33        5.42     13.48 o 
  11   7  13       31.20       36.69     16.14 o 
  13   7  13      197.13      225.78     43.21 o 
  15   7  13        9.96       62.18     27.07 o 
 -16   8  13        3.57        3.53     16.14 o 
 -14   8  13      159.82      159.24     20.67 o 
 -12   8  13       79.55       76.21     15.42 o 
 -10   8  13       33.56       21.96     19.96 o 
  -8   8  13       18.64       17.79     19.66 o 
  -6   8  13      198.63      115.35     38.47 o 
  -4   8  13        0.29       -8.26      8.26 o 
  -2   8  13      204.23      173.40     18.83 o 
   0   8  13      400.03      446.00     30.10 o 
   2   8  13        3.44        4.21     13.70 o 
   4   8  13      588.46      528.98     30.84 o 
   6   8  13       81.71       81.10     20.55 o 
   8   8  13        0.30       -7.37     15.49 o 
  10   8  13      251.25      195.35     22.25 o 
  12   8  13       85.45       58.81     28.53 o 
  14   8  13       32.27       33.77     20.03 o 
  16   8  13        3.11      -19.84     23.65 o 
 -15   9  13       34.35       31.91     16.93 o 
 -13   9  13       32.93       61.95     23.65 o 
 -11   9  13        0.61       -2.19     42.93 o 
  -9   9  13       10.67       -2.67     27.89 o 
  -7   9  13        4.38       26.99     20.30 o 
  -5   9  13        0.05      -13.02     13.02 o 
  -3   9  13      477.35      470.34     27.61 o 
  -1   9  13       13.52       -1.61     12.97 o 
   1   9  13       91.32       87.28     29.35 o 
   3   9  13      302.29      216.70     25.04 o 
   5   9  13      387.60      418.87     33.14 o 
   7   9  13        0.01       -2.37     10.07 o 
   9   9  13        4.56        0.72     12.92 o 
  11   9  13       21.41        5.67     16.13 o 
  13   9  13       39.10       39.90     20.03 o 
  15   9  13        6.57        2.69     20.35 o 
 -14  10  13       22.67       14.82     15.43 o 
 -12  10  13      142.63      178.56     32.55 o 
 -10  10  13       78.32       95.90     36.25 o 
  -8  10  13       87.59       79.11     27.37 o 
  -6  10  13      218.03      274.14     36.36 o 
  -4  10  13        3.86      -11.36     11.36 o 
  -2  10  13      194.46      186.26     43.66 o 
   0  10  13       19.91       14.43     17.27 o 
   2  10  13       81.98       37.84     16.88 o 
   4  10  13      134.86       67.24     19.30 o 
   6  10  13       90.01      105.26     22.12 o 
   8  10  13       96.53      121.29     41.16 o 
  10  10  13      158.32      172.81     31.17 o 
  12  10  13       23.93       27.08     18.90 o 
  14  10  13       28.57       10.27     20.53 o 
 -13  11  13       95.13       58.78     35.37 o 
 -11  11  13        3.14       25.29     30.03 o 
  -9  11  13       13.39      -24.47     24.88 o 
  -7  11  13        3.85      -17.41     24.95 o 
  -5  11  13       51.17       64.38     40.60 o 
  -3  11  13      338.89      372.36     41.59 o 
  -1  11  13       79.40       89.67     20.98 o 
   1  11  13       77.38       80.01     20.24 o 
   3  11  13        7.38       25.34     16.88 o 
   5  11  13        6.35       -7.63     16.60 o 
   7  11  13       77.28       34.28     20.38 o 
   9  11  13       21.96       -4.31     12.88 o 
  11  11  13        6.59       24.51     17.55 o 
  13  11  13        3.86       16.74     19.51 o 
 -12  12  13       51.27       69.53     38.69 o 
 -10  12  13        1.22        5.66     28.99 o 
  -8  12  13        2.95      -26.67     27.21 o 
  -6  12  13       83.91       88.13     16.81 o 
  -4  12  13       16.52       23.55     19.11 o 
  -2  12  13       33.53       61.01     25.85 o 
   0  12  13       17.86       16.07     16.15 o 
   2  12  13       21.29        6.51     16.05 o 
   4  12  13        0.01       -4.90     14.44 o 
   6  12  13       96.79      115.05     32.03 o 
   8  12  13       27.05       -0.28     22.25 o 
  10  12  13      206.74      187.10     25.67 o 
  12  12  13       23.78       37.18     19.58 o 
 -11  13  13       30.59       29.36     36.11 o 
  -9  13  13        4.53      -28.22     28.85 o 
  -7  13  13       34.58       37.70     14.82 o 
  -5  13  13        8.64       -4.52     15.41 o 
  -3  13  13       69.08       61.75     20.38 o 
  -1  13  13      113.31       78.98     24.67 o 
   1  13  13      144.26      140.56     45.72 o 
   3  13  13       16.58        7.54     17.66 o 
   5  13  13       24.38       32.13     41.69 o 
   7  13  13        2.25      -13.68     20.62 o 
   9  13  13       58.46       56.14     27.40 o 
  -8  14  13        6.08       20.41     31.10 o 
  -6  14  13        4.87       13.67     16.07 o 
  -4  14  13       11.00       30.70     19.20 o 
  -2  14  13       22.20       28.65     20.23 o 
   0  14  13        0.00        5.87     16.63 o 
   2  14  13       17.92       -1.66     21.08 o 
   4  14  13       20.12        9.76     34.73 o 
   6  14  13        1.59       -3.33     22.76 o 
   8  14  13       12.62       13.39     24.88 o 
  -7  15  13        0.01       -6.94     20.37 o 
  -5  15  13        0.20       -2.44     33.19 o 
  -3  15  13        0.14        3.01     19.18 o 
  -1  15  13       26.92       18.65     23.11 o 
   1  15  13      115.04      175.46     41.76 o 
   3  15  13       55.72       59.62     26.97 o 
   5  15  13       24.92       57.78     38.79 o 
  -2  16  13       72.24       81.24     27.58 o 
   0  16  13       64.83       54.70     27.25 o 
 -18   0  14       67.49       78.69     37.96 o 
 -16   0  14      165.83       99.86     36.73 o 
 -14   0  14       50.12       -6.24     24.00 o 
 -12   0  14       15.59      -20.42     20.42 o 
 -10   0  14       16.07       15.04     23.34 o 
  -8   0  14        1.34       17.94     21.86 o 
  -6   0  14        3.39        8.43     19.93 o 
  -4   0  14      232.07      259.65     37.69 o 
  -2   0  14      150.38      156.27     22.44 o 
   0   0  14      147.80      149.50     13.02 o 
   2   0  14       91.98       85.43     17.87 o 
   4   0  14     1404.26     1401.25     50.73 o 
   6   0  14        8.50       -8.18     16.40 o 
   8   0  14      451.34      432.19     38.75 o 
  10   0  14      389.10      423.39     43.13 o 
  12   0  14        0.21       20.48     20.94 o 
  14   0  14       13.68       -8.20     30.74 o 
  16   0  14       63.67       95.60     42.47 o 
 -17   1  14        0.23       24.17     21.70 o 
 -15   1  14        0.34        6.95     33.72 o 
 -13   1  14       28.56       -1.83     41.07 o 
 -11   1  14        5.91       25.10     26.97 o 
  -9   1  14        6.88      -15.71     15.71 o 
  -7   1  14       72.46      115.20     26.80 o 
  -5   1  14      207.06      210.81     24.69 o 
  -3   1  14       15.16       17.02      9.83 o 
  -1   1  14      745.75      831.94     21.96 o 
   1   1  14      309.78      320.14     13.70 o 
   3   1  14       30.90       17.94     11.39 o 
   5   1  14      504.38      476.25     25.93 o 
   7   1  14      272.72      318.92     26.89 o 
   9   1  14        2.84      -11.86     11.86 o 
  11   1  14      209.84      233.62     50.33 o 
  13   1  14        4.27      -16.26     16.26 o 
  15   1  14       82.54       59.88     27.10 o 
  17   1  14       55.64       53.44     29.06 o 
 -18   2  14        0.19       -1.16     22.97 o 
 -16   2  14      268.77      273.14     34.95 o 
 -14   2  14       13.63       -0.85     18.85 o 
 -12   2  14      218.61      239.44     29.34 o 
 -10   2  14        0.26       18.61     16.96 o 
  -8   2  14     1211.38     1257.83     49.37 o 
  -6   2  14      107.40       94.39     19.60 o 
  -4   2  14      574.87      614.93     20.22 o 
  -2   2  14       17.23        7.16     15.98 o 
   0   2  14       40.48       46.11     12.37 o 
   2   2  14       92.90       94.26      8.80 o 
   4   2  14     3340.38     3324.21     57.65 o 
   6   2  14      483.92      475.83     41.66 o 
   8   2  14       13.65       36.89     14.08 o 
  10   2  14      505.30      537.41     31.94 o 
  12   2  14      168.95      161.16     33.19 o 
  14   2  14        9.41      -15.60     21.73 o 
  16   2  14       11.62       46.15     32.92 o 
 -17   3  14       68.73       97.57     27.43 o 
 -15   3  14       75.49       67.23     24.26 o 
 -13   3  14       45.45       61.10     20.92 o 
 -11   3  14      582.46      645.08     44.60 o 
  -9   3  14     1186.99     1340.47     58.51 o 
  -7   3  14       44.28       39.96     11.31 o 
  -5   3  14     2988.66     3005.73     57.32 o 
  -3   3  14     3961.94     3939.80     70.18 o 
  -1   3  14       10.59       -1.58     11.91 o 
   1   3  14        0.02        1.01     12.44 o 
   3   3  14     2455.74     2543.00     46.50 o 
   5   3  14      716.92      723.91     29.45 o 
   7   3  14       85.76       86.83     15.50 o 
   9   3  14        0.08        5.11     13.12 o 
  11   3  14      107.56      105.51     22.06 o 
  13   3  14      142.21      203.66     26.75 o 
  15   3  14       24.18       25.25     24.39 o 
  17   3  14        1.16       34.99     29.16 o 
 -16   4  14        4.22       20.64     21.37 o 
 -14   4  14        0.89      -18.96     18.96 o 
 -12   4  14      209.82      176.28     31.29 o 
 -10   4  14        9.61        9.80     11.20 o 
  -8   4  14     2480.92     2407.02     51.58 o 
  -6   4  14      444.81      440.63     24.31 o 
  -4   4  14     1891.02     1879.49     67.66 o 
  -2   4  14      438.17      420.69     27.33 o 
   0   4  14     4284.57     4054.81     76.43 o 
   2   4  14     1171.73     1088.51     42.11 o 
   4   4  14      179.37      191.88     11.66 o 
   6   4  14     2413.63     2426.52     65.92 o 
   8   4  14     1799.76     1856.51     47.65 o 
  10   4  14       50.94       34.86     16.92 o 
  12   4  14       49.08       39.35     19.12 o 
  14   4  14       74.01       57.80     21.59 o 
  16   4  14       11.34       24.16     27.30 o 
 -17   5  14        1.23      -12.07     31.80 o 
 -15   5  14        7.66      -12.65     12.65 o 
 -13   5  14      145.15      151.07     18.64 o 
 -11   5  14       22.82       23.51     12.75 o 
  -9   5  14      273.13      254.20     20.71 o 
  -7   5  14       50.64       73.15     14.13 o 
  -5   5  14      524.75      523.13     26.48 o 
  -3   5  14      117.84      119.66     16.50 o 
  -1   5  14      160.35      169.86     18.89 o 
   1   5  14     1005.64      963.32     40.65 o 
   3   5  14       10.29      -11.17     13.03 o 
   5   5  14     1220.49     1091.35     35.96 o 
   7   5  14     1510.23     1488.08     37.99 o 
   9   5  14       17.35       27.63     18.06 o 
  11   5  14        1.69      -14.84     14.84 o 
  13   5  14       47.26        3.50     21.19 o 
  15   5  14      161.37      200.34     36.21 o 
 -16   6  14       52.35       77.73     17.86 o 
 -14   6  14        1.17       -3.82     14.65 o 
 -12   6  14       86.68      171.21     27.38 o 
 -10   6  14        8.59        4.28     11.97 o 
  -8   6  14      616.13      532.23     24.21 o 
  -6   6  14       77.85       80.81     15.91 o 
  -4   6  14     1771.65     1780.06     44.67 o 
  -2   6  14      175.50      136.79     17.74 o 
   0   6  14       16.52        6.62     12.71 o 
   2   6  14     1098.53     1186.91     42.34 o 
   4   6  14       40.18       22.95     16.28 o 
   6   6  14       94.81       68.05     13.07 o 
   8   6  14       63.66       13.67     14.51 o 
  10   6  14       67.05       64.94     20.04 o 
  12   6  14       21.70       19.23     17.58 o 
  14   6  14       41.25       52.67     19.66 o 
  16   6  14        5.53        7.40     24.68 o 
 -15   7  14       11.28        0.14     15.06 o 
 -13   7  14       32.15       49.24     15.86 o 
 -11   7  14       29.59        8.13     14.28 o 
  -9   7  14       11.62       -7.79     30.18 o 
  -7   7  14      524.22      496.14     28.27 o 
  -5   7  14      270.63      253.12     15.29 o 
  -3   7  14      102.15      117.99     16.41 o 
  -1   7  14       67.94       51.88     15.16 o 
   1   7  14      187.08      154.07     20.53 o 
   3   7  14      439.97      412.24     30.80 o 
   5   7  14     1081.07      998.20     62.02 o 
   7   7  14      469.67      413.27     28.79 o 
   9   7  14       46.24       24.05     16.88 o 
  11   7  14       85.85       57.32     22.77 o 
  13   7  14       16.43       -4.70     16.25 o 
  15   7  14        1.75       11.20     23.85 o 
 -14   8  14       11.07       -3.19     19.15 o 
 -12   8  14       51.63       91.05     16.85 o 
 -10   8  14        2.41        9.33     20.32 o 
  -8   8  14        0.35        0.00     25.25 o 
  -6   8  14        0.02      -13.35     17.36 o 
  -4   8  14      238.20      268.58     28.80 o 
  -2   8  14      119.99      113.91     17.37 o 
   0   8  14      250.94      267.26     24.29 o 
   2   8  14       17.63        3.45     14.27 o 
   4   8  14      495.06      464.93     33.84 o 
   6   8  14       67.96       10.90     20.72 o 
   8   8  14       36.23       26.68     13.62 o 
  10   8  14        1.74       -2.03     14.00 o 
  12   8  14      105.81       95.45     20.31 o 
  14   8  14       11.37        7.53     19.92 o 
 -13   9  14       27.04       31.14     14.33 o 
 -11   9  14      108.93      163.75     67.18 o 
  -9   9  14       72.27       45.80     23.80 o 
  -7   9  14       41.66       13.73     20.42 o 
  -5   9  14      422.35      357.75     22.04 o 
  -3   9  14       68.69       78.01     20.88 o 
  -1   9  14      507.48      539.67     31.43 o 
   1   9  14       16.45       15.63     31.13 o 
   3   9  14        1.34        4.82     28.47 o 
   5   9  14        5.79      -16.83     16.83 o 
   7   9  14       69.02       60.38     25.14 o 
   9   9  14       32.98       34.15     14.29 o 
  11   9  14        0.09       21.97     15.80 o 
  13   9  14       57.67       84.93     22.59 o 
 -12  10  14       40.09       55.66     26.49 o 
 -10  10  14        0.90       13.31     22.72 o 
  -8  10  14        4.12       33.43     22.09 o 
  -6  10  14        2.06      -18.27     18.27 o 
  -4  10  14        0.54       -7.69     11.19 o 
  -2  10  14        3.77        9.01     13.79 o 
   0  10  14       86.94       80.98     21.30 o 
   2  10  14      177.81      145.94     28.55 o 
   4  10  14        0.01      -12.26     17.50 o 
   6  10  14       87.51       57.47     20.63 o 
   8  10  14        0.46      -10.11     18.69 o 
  10  10  14        0.18       10.09     14.20 o 
  12  10  14       59.19       62.61     20.78 o 
 -11  11  14       30.15       41.83     33.44 o 
  -9  11  14        9.26       -6.04     27.59 o 
  -7  11  14        0.92       -7.13     27.21 o 
  -5  11  14       29.61       16.51     13.52 o 
  -3  11  14      103.26       81.39     19.11 o 
  -1  11  14       62.39       70.30     20.60 o 
   1  11  14        4.43       26.28     19.51 o 
   3  11  14      100.11       52.97     21.71 o 
   5  11  14       11.23       31.20     19.04 o 
   7  11  14       32.38      -10.09     21.59 o 
   9  11  14      233.46      286.93     52.66 o 
  11  11  14       29.57       14.23     16.99 o 
 -10  12  14       17.70       72.20     37.16 o 
  -8  12  14      119.98      149.09     41.78 o 
  -6  12  14      129.45      159.56     19.24 o 
  -4  12  14      104.08       77.65     20.85 o 
  -2  12  14        0.89       15.37     16.49 o 
   0  12  14        0.31      -15.77     15.77 o 
   2  12  14        4.14      -17.74     17.74 o 
   4  12  14       22.86       -0.38     17.53 o 
   6  12  14       14.21      -17.04     17.04 o 
   8  12  14       65.89       46.58     27.82 o 
  10  12  14        0.64       15.08     26.28 o 
  -9  13  14       68.86       86.14     41.18 o 
  -7  13  14        1.46        2.19     31.72 o 
  -5  13  14       28.90       32.71     28.74 o 
  -3  13  14       71.50       68.75     24.23 o 
  -1  13  14        7.83       23.82     30.81 o 
   1  13  14       52.25       38.70     34.23 o 
   3  13  14       48.45       24.59     19.13 o 
   5  13  14        8.62        1.66     21.52 o 
   7  13  14        1.03       -4.96     22.52 o 
   9  13  14        1.11       -8.55     25.36 o 
  -6  14  14       16.84       -2.52     50.87 o 
  -4  14  14       29.31       36.60     18.94 o 
  -2  14  14       74.28       89.80     24.21 o 
   0  14  14       29.34       23.64     22.57 o 
   2  14  14        3.12       26.83     19.09 o 
   4  14  14       16.52       -7.28     21.13 o 
   6  14  14      100.99      128.33     49.02 o 
  -3  15  14       78.58      100.74     25.52 o 
  -1  15  14        9.62       11.50     22.24 o 
   1  15  14       45.70       43.75     24.51 o 
   3  15  14        2.52       -6.40     23.53 o 
 -17   1  15        5.11      -11.77     21.14 o 
 -15   1  15       62.84       55.42     24.04 o 
 -13   1  15      112.50      163.91     27.01 o 
 -11   1  15      172.68      206.40     42.19 o 
  -9   1  15        7.22        4.99     15.50 o 
  -7   1  15      350.70      320.01     78.53 o 
  -5   1  15     2203.53     2126.49     64.54 o 
  -3   1  15       29.34       39.30     17.02 o 
  -1   1  15     1149.68     1206.74     31.07 o 
   1   1  15      619.93      630.59     15.88 o 
   3   1  15      475.41      457.17     30.14 o 
   5   1  15     1163.49     1106.90     33.99 o 
   7   1  15      343.91      329.48     24.23 o 
   9   1  15       11.20      -12.47     12.47 o 
  11   1  15       40.82       34.48     15.65 o 
  13   1  15        9.70       27.86     21.35 o 
  15   1  15       48.40       84.74     28.94 o 
 -16   2  15       65.53      119.00     29.56 o 
 -14   2  15        7.44        4.29     18.71 o 
 -12   2  15        7.11       13.33     18.25 o 
 -10   2  15       29.99       32.44     18.66 o 
  -8   2  15      365.36      293.85     33.87 o 
  -6   2  15       62.05       49.02     17.55 o 
  -4   2  15       64.53       68.32      9.46 o 
  -2   2  15        0.20       -8.79     11.00 o 
   0   2  15       55.42       31.87     18.85 o 
   2   2  15      499.21      441.32     27.79 o 
   4   2  15     1334.07     1350.78     39.17 o 
   6   2  15      234.46      297.94     22.52 o 
   8   2  15       24.28       14.93     13.78 o 
  10   2  15      414.85      411.48     28.53 o 
  12   2  15        0.40       -7.57     16.74 o 
  14   2  15        1.92      -13.85     21.76 o 
  16   2  15       42.07       13.45     29.19 o 
 -17   3  15       33.24       71.12     28.42 o 
 -15   3  15        3.36        1.31     19.48 o 
 -13   3  15       14.26       21.40     19.30 o 
 -11   3  15       12.32       11.30     22.14 o 
  -9   3  15        1.67      -24.18     24.54 o 
  -7   3  15      565.52      615.23     45.23 o 
  -5   3  15      276.51      299.17     20.62 o 
  -3   3  15     1335.69     1333.89     38.37 o 
  -1   3  15      222.74      175.91     19.02 o 
   1   3  15       60.31       38.52     14.00 o 
   3   3  15      436.18      387.07     25.78 o 
   5   3  15      285.06      263.91     21.33 o 
   7   3  15      446.38      475.08     28.08 o 
   9   3  15       79.50      130.17     18.81 o 
  11   3  15       15.53       -4.42     15.58 o 
  13   3  15        5.48      -15.08     15.08 o 
  15   3  15       11.95       -8.23     47.80 o 
 -16   4  15      191.26      177.75     31.93 o 
 -14   4  15       69.94       73.76     22.74 o 
 -12   4  15        1.70        2.55     30.72 o 
 -10   4  15      271.35      351.92     25.05 o 
  -8   4  15        4.84       13.48     11.89 o 
  -6   4  15      265.37      280.24     21.03 o 
  -4   4  15      263.79      279.85     21.44 o 
  -2   4  15        3.29       30.21     13.40 o 
   0   4  15     1370.80     1424.79     67.94 o 
   2   4  15       42.58       35.14     15.34 o 
   4   4  15      134.48      130.40     18.27 o 
   6   4  15      606.65      608.14     25.83 o 
   8   4  15      200.91      186.57     20.67 o 
  10   4  15        7.59       23.86     15.88 o 
  12   4  15      273.85      262.86     29.85 o 
  14   4  15        0.18      -18.39     18.39 o 
  16   4  15        7.25       18.22     25.52 o 
 -15   5  15        1.49       20.23     21.03 o 
 -13   5  15      148.99      130.97     16.28 o 
 -11   5  15      128.76      121.32     16.61 o 
  -9   5  15       70.64       24.03     12.84 o 
  -7   5  15     1944.16     1904.74     89.58 o 
  -5   5  15     1054.86     1017.63     36.04 o 
  -3   5  15        0.85        5.35     11.50 o 
  -1   5  15      416.71      360.90     25.89 o 
   1   5  15      377.38      350.06     26.98 o 
   3   5  15      156.17      156.07     35.46 o 
   5   5  15        7.43      -12.79     12.79 o 
   7   5  15      177.24      195.39     18.11 o 
   9   5  15       34.02       38.54     17.20 o 
  11   5  15       66.33       36.59     23.52 o 
  13   5  15       18.08       37.77     20.13 o 
  15   5  15       10.65      -22.15     22.15 o 
 -14   6  15        0.95       -1.43     13.68 o 
 -12   6  15       14.48       16.56     13.65 o 
 -10   6  15      100.28      101.28     15.63 o 
  -8   6  15        2.93       -0.14     11.69 o 
  -6   6  15      261.33      272.89     20.77 o 
  -4   6  15       11.86       19.85     12.61 o 
  -2   6  15        8.47        8.66     21.02 o 
   0   6  15       83.57      101.48     17.70 o 
   2   6  15        5.26       10.96     14.31 o 
   4   6  15      415.80      378.65     30.98 o 
   6   6  15     1257.86     1181.14     30.42 o 
   8   6  15      129.62      105.68     18.58 o 
  10   6  15        1.57        7.39     16.33 o 
  12   6  15       81.53       37.09     19.43 o 
  14   6  15       40.75       22.31     27.54 o 
 -15   7  15       71.29       88.88     18.61 o 
 -13   7  15        0.30        3.01     13.96 o 
 -11   7  15        1.95       -4.65     15.78 o 
  -9   7  15      111.05      143.09     15.90 o 
  -7   7  15        2.40        3.67     10.49 o 
  -5   7  15      438.98      419.42     24.62 o 
  -3   7  15       23.11       13.18     12.24 o 
  -1   7  15       10.95       15.92     14.02 o 
   1   7  15      313.28      371.10     28.26 o 
   3   7  15      506.63      537.44     35.22 o 
   5   7  15       53.79       47.95     24.06 o 
   7   7  15      304.79      353.56     20.75 o 
   9   7  15        0.75       -0.34     14.54 o 
  11   7  15        4.16      -14.15     15.72 o 
  13   7  15       27.43       25.42     21.43 o 
 -14   8  15       12.08       15.70     15.19 o 
 -12   8  15       25.74       -9.14     12.42 o 
 -10   8  15        3.07        4.43     19.57 o 
  -8   8  15       19.43       -0.12     18.48 o 
  -6   8  15      356.35      333.78     21.14 o 
  -4   8  15       42.60       20.72     13.27 o 
  -2   8  15      590.74      640.01     32.90 o 
   0   8  15      108.90       69.68     22.32 o 
   2   8  15       48.24       49.71     24.17 o 
   4   8  15       98.47       61.77     22.20 o 
   6   8  15       55.43       17.11     18.70 o 
   8   8  15       53.84       44.31     13.61 o 
  10   8  15       40.58       86.93     19.28 o 
  12   8  15        0.00       -0.10     18.90 o 
  14   8  15       43.12       45.78     21.99 o 
 -13   9  15        0.00      -16.83     21.48 o 
 -11   9  15       26.73      117.23     28.04 o 
  -9   9  15        1.90       -7.61     28.41 o 
  -7   9  15       87.59       92.37     26.21 o 
  -5   9  15      171.39      177.29     35.65 o 
  -3   9  15      183.63      190.44     26.90 o 
  -1   9  15       35.41       32.64     16.07 o 
   1   9  15      113.54      167.09     40.46 o 
   3   9  15        1.40      -11.19     19.52 o 
   5   9  15       89.77      111.65     26.75 o 
   7   9  15      205.13      226.71     34.28 o 
   9   9  15        0.90      -18.60     18.60 o 
  11   9  15       24.71       43.93     26.60 o 
  13   9  15       78.23       73.93     24.36 o 
 -12  10  15        1.77       19.77     23.96 o 
 -10  10  15       12.35        7.30     22.43 o 
  -8  10  15        6.37      -10.28     21.22 o 
  -6  10  15       32.46       36.80     22.64 o 
  -4  10  15       28.55        7.89     17.35 o 
  -2  10  15        4.40       -8.07     15.14 o 
   0  10  15        8.69       22.69     17.20 o 
   2  10  15       17.80       32.22     19.15 o 
   4  10  15       84.83       90.03     39.27 o 
   6  10  15       15.89       16.20     30.12 o 
   8  10  15       55.35       76.64     28.00 o 
  10  10  15       67.88       79.72     20.78 o 
  12  10  15       12.14       12.71     18.24 o 
 -11  11  15        2.75      -23.47     27.49 o 
  -9  11  15       39.09       69.92     33.87 o 
  -7  11  15       72.69       27.93     30.73 o 
  -5  11  15      208.67      216.16     21.77 o 
  -3  11  15      216.96      193.06     24.27 o 
  -1  11  15      120.31      106.81     26.20 o 
   1  11  15       59.46       78.37     23.84 o 
   3  11  15       70.35       63.82     43.38 o 
   5  11  15       80.01       62.90     36.94 o 
   7  11  15       11.26       29.11     23.12 o 
   9  11  15       18.96       30.52     22.14 o 
  11  11  15       98.38      117.60     20.34 o 
 -10  12  15       39.15       38.23     34.96 o 
  -8  12  15       12.80       -4.80     32.01 o 
  -6  12  15       45.26       29.58     33.31 o 
  -4  12  15        0.15       -3.96     14.92 o 
  -2  12  15        2.89       37.01     18.54 o 
   0  12  15       13.48       12.01     18.57 o 
   2  12  15       20.33        6.11     43.52 o 
   4  12  15        6.00       -4.48     19.48 o 
   6  12  15        0.42      -20.51     20.51 o 
   8  12  15       11.27        5.98     23.46 o 
  -7  13  15       18.52       27.07     34.47 o 
  -5  13  15       16.38       24.90     17.00 o 
  -3  13  15        0.01        8.12     17.29 o 
  -1  13  15        2.01       -2.68     18.15 o 
   1  13  15       61.33       86.11     40.25 o 
   3  13  15       21.24       61.92     25.55 o 
   5  13  15        5.66       11.21     22.99 o 
   7  13  15       50.67       76.72     29.41 o 
  -4  14  15       51.80       -2.94     18.20 o 
  -2  14  15        0.33      -11.44     18.94 o 
   0  14  15        0.02        3.54     20.84 o 
   2  14  15        0.01      -10.16     21.61 o 
   4  14  15        1.35        7.70     28.94 o 
 -16   0  16       51.15       70.06     36.05 o 
 -14   0  16      473.01      536.08     63.12 o 
 -12   0  16       21.03       11.16     25.63 o 
 -10   0  16      640.87      888.70     65.74 o 
  -8   0  16        7.65        8.46     23.32 o 
  -6   0  16      747.97      624.21     58.69 o 
  -4   0  16     1022.84     1054.97     66.09 o 
  -2   0  16     1620.27     1712.75     85.67 o 
   0   0  16     3435.15     3233.32     57.34 o 
   2   0  16      251.09      250.79     24.29 o 
   4   0  16     2472.81     2401.54     73.46 o 
   6   0  16      658.57      625.33     43.08 o 
   8   0  16       44.04       52.96     21.66 o 
  10   0  16       74.08       75.84     25.31 o 
  12   0  16       15.09        1.30     22.66 o 
  14   0  16      235.12      211.93     49.12 o 
 -15   1  16        0.78       25.30     21.42 o 
 -13   1  16        0.51       -2.40     18.70 o 
 -11   1  16       49.55       36.79     18.75 o 
  -9   1  16      123.87      139.49     26.73 o 
  -7   1  16       35.15       55.76     18.50 o 
  -5   1  16        1.53      -13.35     13.35 o 
  -3   1  16        4.12       -1.02     37.08 o 
  -1   1  16        1.34       -5.34      8.51 o 
   1   1  16       14.70       -4.37     13.86 o 
   3   1  16      161.06      168.94     15.93 o 
   5   1  16      308.67      306.43     28.33 o 
   7   1  16       18.60        9.02     12.67 o 
   9   1  16       83.83       94.43     18.26 o 
  11   1  16       19.32       35.73     16.45 o 
  13   1  16       28.38       20.47     22.79 o 
  15   1  16        9.33       23.66     26.16 o 
 -16   2  16       92.08       91.62     27.34 o 
 -14   2  16      324.33      416.92     40.31 o 
 -12   2  16        0.29      -15.72     16.74 o 
 -10   2  16       13.18       14.84     18.50 o 
  -8   2  16      143.01      180.73     26.00 o 
  -6   2  16      955.97      938.43     45.04 o 
  -4   2  16      447.69      483.04     37.11 o 
  -2   2  16      802.96      810.89     35.59 o 
   0   2  16     1201.59     1222.31     39.14 o 
   2   2  16      151.76      160.71     18.22 o 
   4   2  16     1314.98     1339.02     35.24 o 
   6   2  16      730.02      644.66     29.94 o 
   8   2  16        7.76        6.22     14.14 o 
  10   2  16      196.63      214.23     23.24 o 
  12   2  16        0.00       -1.59     17.18 o 
  14   2  16      115.32       63.22     27.08 o 
 -15   3  16       93.89      116.48     27.45 o 
 -13   3  16       14.51       33.62     24.79 o 
 -11   3  16        0.43        5.31     17.72 o 
  -9   3  16       48.67       44.36     19.91 o 
  -7   3  16      826.90      793.90     42.65 o 
  -5   3  16      224.72      208.75     17.70 o 
  -3   3  16        0.27       -7.37     17.50 o 
  -1   3  16      387.56      397.40     26.20 o 
   1   3  16       25.29       12.79     14.38 o 
   3   3  16       69.52       81.69     16.22 o 
   5   3  16      799.40      803.81     27.71 o 
   7   3  16      934.46      887.04     39.61 o 
   9   3  16       37.04       46.20     15.55 o 
  11   3  16      311.35      316.42     30.53 o 
  13   3  16      323.25      449.72     37.48 o 
  15   3  16        4.33      -17.76     23.43 o 
 -14   4  16        0.61       19.73     28.77 o 
 -12   4  16      148.64      172.11     27.78 o 
 -10   4  16      159.90      186.94     26.62 o 
  -8   4  16      305.64      286.67     19.93 o 
  -6   4  16     1067.83      926.56     45.73 o 
  -4   4  16     1430.43     1404.44     34.75 o 
  -2   4  16       49.26       31.90     22.56 o 
   0   4  16       20.82       27.58     13.22 o 
   2   4  16      201.69      171.48     22.44 o 
   4   4  16      794.82      797.83     36.14 o 
   6   4  16       47.09       78.99     14.80 o 
   8   4  16        1.92      -11.97     15.77 o 
  10   4  16      174.10      167.09     27.16 o 
  12   4  16       12.13       13.35     18.14 o 
  14   4  16       20.75       16.19     19.62 o 
 -15   5  16       43.55       45.95     22.49 o 
 -13   5  16        8.20        6.01     19.19 o 
 -11   5  16      180.24      137.81     16.38 o 
  -9   5  16      182.63      194.62     18.87 o 
  -7   5  16      203.91      187.31     18.36 o 
  -5   5  16       34.65       17.65     10.59 o 
  -3   5  16       98.36       86.36     15.98 o 
  -1   5  16       13.13       14.87     12.75 o 
   1   5  16       63.16       44.22     15.90 o 
   3   5  16       69.71       62.15     18.20 o 
   5   5  16       43.15       34.07     24.00 o 
   7   5  16       70.38       54.98     13.98 o 
   9   5  16       42.02       22.43     15.97 o 
  11   5  16        0.00       -0.52     16.55 o 
  13   5  16        0.83       -9.28     21.82 o 
 -14   6  16        1.51       10.85     13.47 o 
 -12   6  16       23.29       -0.70     19.92 o 
 -10   6  16       43.32       52.93     15.05 o 
  -8   6  16       80.24       95.93     30.38 o 
  -6   6  16      444.99      447.26     37.07 o 
  -4   6  16      149.06      137.03     24.85 o 
  -2   6  16       18.07       51.83     14.99 o 
   0   6  16      216.26      237.24     24.09 o 
   2   6  16       71.91       96.90     18.87 o 
   4   6  16        4.64      -15.19     15.19 o 
   6   6  16      696.16      729.25     44.00 o 
   8   6  16      142.17      126.08     18.58 o 
  10   6  16       71.22       47.21     19.48 o 
  12   6  16       23.70        7.30     18.55 o 
  14   6  16        6.70      -14.44     24.82 o 
 -13   7  16        3.29        5.87     14.26 o 
 -11   7  16       14.37       28.63     23.50 o 
  -9   7  16       35.00       14.81     23.95 o 
  -7   7  16       72.45       50.99     13.73 o 
  -5   7  16       33.37       19.61     13.22 o 
  -3   7  16       26.33       20.95     19.36 o 
  -1   7  16       48.25       28.88     15.60 o 
   1   7  16       85.67       93.96     17.87 o 
   3   7  16       86.28       74.78     18.70 o 
   5   7  16        3.81       -4.62     23.74 o 
   7   7  16       48.20       68.73     23.93 o 
   9   7  16       26.32       31.06     15.18 o 
  11   7  16        0.36      -15.71     15.71 o 
  13   7  16        5.29       -2.75     18.76 o 
 -12   8  16       24.70       20.01     46.41 o 
 -10   8  16       23.86      -14.03     17.53 o 
  -8   8  16       39.80       41.48     22.01 o 
  -6   8  16      585.97      637.13     28.98 o 
  -4   8  16      280.69      286.58     23.70 o 
  -2   8  16      109.96      143.21     20.07 o 
   0   8  16        3.66       -1.49     14.30 o 
   2   8  16      104.70      120.68     21.51 o 
   4   8  16        1.41       14.72     19.00 o 
   6   8  16       92.39       83.08     28.40 o 
   8   8  16       36.11        8.35     22.10 o 
  10   8  16        4.86       -7.26     15.12 o 
  12   8  16       57.64       80.80     22.84 o 
 -11   9  16       25.29       42.57     55.66 o 
  -9   9  16       16.36       17.09     21.62 o 
  -7   9  16        1.30       19.59     20.95 o 
  -5   9  16       12.76       17.86     13.00 o 
  -3   9  16        3.85        6.16     13.50 o 
  -1   9  16        0.00        0.58     29.12 o 
   1   9  16      177.90      166.36     25.91 o 
   3   9  16       84.70       51.84     21.17 o 
   5   9  16       35.14       20.05     21.38 o 
   7   9  16        5.58       38.58     34.64 o 
   9   9  16        3.17      -11.91     46.17 o 
  11   9  16        0.01       -5.26     16.72 o 
 -10  10  16        5.73       -1.50     31.46 o 
  -8  10  16        0.00      -13.78     21.87 o 
  -6  10  16       34.22       24.28     22.61 o 
  -4  10  16       20.79       14.75     13.83 o 
  -2  10  16        6.34       12.35     15.58 o 
   0  10  16        3.18      -19.20     43.18 o 
   2  10  16       38.76       39.27     21.82 o 
   4  10  16       41.97       32.58     20.52 o 
   6  10  16        1.35       12.38     21.87 o 
   8  10  16        0.35        7.13     23.76 o 
  10  10  16        0.46       26.58     27.77 o 
  -9  11  16        8.72       -2.09     30.31 o 
  -7  11  16       40.75       31.12     31.28 o 
  -5  11  16        0.15       -4.65     16.44 o 
  -3  11  16       31.77       59.67     38.42 o 
  -1  11  16       16.65       19.58     29.41 o 
   1  11  16        5.95       14.86     37.60 o 
   3  11  16        4.32       29.32     21.08 o 
   5  11  16        1.10       -1.31     19.84 o 
   7  11  16       25.25       11.02     24.12 o 
   9  11  16       48.70       46.19     29.15 o 
  -8  12  16        9.64       -2.01     31.44 o 
  -6  12  16       98.44      136.72     43.80 o 
  -4  12  16        2.04       -3.81     17.44 o 
  -2  12  16       75.65       71.79     21.54 o 
   0  12  16       24.71       31.49     21.96 o 
   2  12  16       16.57       25.32     25.80 o 
   4  12  16        3.64       18.02     26.48 o 
   6  12  16        8.20       16.58     38.60 o 
  -5  13  16       41.49       24.54     18.29 o 
  -3  13  16        6.21       -5.88     17.40 o 
  -1  13  16        0.11      -12.25     21.95 o 
   1  13  16       62.41       63.64     31.97 o 
   3  13  16       36.79       36.02     24.00 o 
   5  13  16        6.18       10.15     22.96 o 
 -15   1  17       35.07       -0.91     25.22 o 
 -13   1  17      374.79      433.29     41.65 o 
 -11   1  17      198.53      246.42     31.69 o 
  -9   1  17      282.36      342.52     35.35 o 
  -7   1  17      178.50      198.56     27.17 o 
  -5   1  17       42.85        5.06     19.99 o 
  -3   1  17      483.59      523.97     40.47 o 
  -1   1  17        7.74       11.07      8.45 o 
   1   1  17      151.65      143.77     16.23 o 
   3   1  17      444.52      523.26     23.47 o 
   5   1  17      281.68      271.80     21.42 o 
   7   1  17      601.37      621.21     30.74 o 
   9   1  17        5.43       28.13     15.05 o 
  11   1  17      111.27      137.14     29.48 o 
  13   1  17      137.97      155.54     31.74 o 
 -14   2  17       15.83       58.75     24.37 o 
 -12   2  17       17.23       29.21     21.02 o 
 -10   2  17        4.91       14.17     54.38 o 
  -8   2  17      406.44      391.75     36.32 o 
  -6   2  17      857.69      713.58     86.27 o 
  -4   2  17       85.67       87.93     22.30 o 
  -2   2  17       17.52        6.44     10.08 o 
   0   2  17      344.00      407.45     26.70 o 
   2   2  17       93.33      114.34     16.47 o 
   4   2  17       15.89       28.20     10.72 o 
   6   2  17      195.09      174.30     19.04 o 
   8   2  17      155.83      158.78     19.63 o 
  10   2  17       70.93      124.88     20.37 o 
  12   2  17      182.66      212.89     28.01 o 
  14   2  17        2.05        7.12     23.72 o 
 -13   3  17       54.19       46.42     35.72 o 
 -11   3  17        0.01      -10.88     17.73 o 
  -9   3  17       77.33       49.33     34.58 o 
  -7   3  17       24.36        7.99     16.59 o 
  -5   3  17       11.45        8.60      9.99 o 
  -3   3  17      119.47       93.74     13.44 o 
  -1   3  17      150.53      150.73     21.25 o 
   1   3  17       13.35        3.27     13.03 o 
   3   3  17       48.96       34.70     14.44 o 
   5   3  17       10.41       10.60     10.47 o 
   7   3  17        5.24        4.85     12.42 o 
   9   3  17       39.23       42.63     16.22 o 
  11   3  17        9.72        5.82     17.47 o 
  13   3  17       29.07       74.85     22.36 o 
 -14   4  17        6.68       16.80     41.90 o 
 -12   4  17        0.53        2.49     19.20 o 
 -10   4  17        3.58       -1.17     17.51 o 
  -8   4  17      138.15      149.61     24.45 o 
  -6   4  17      305.66      292.54     27.62 o 
  -4   4  17       63.79       73.86     13.15 o 
  -2   4  17        5.57        5.10     12.84 o 
   0   4  17       13.79       34.58     14.81 o 
   2   4  17        9.17       26.55     19.83 o 
   4   4  17      469.14      405.91     28.74 o 
   6   4  17      108.95       86.47     13.27 o 
   8   4  17        3.78        6.78     11.72 o 
  10   4  17       69.42       34.98     19.12 o 
  12   4  17      126.63      104.65     32.13 o 
 -13   5  17        0.01      -18.80     18.80 o 
 -11   5  17        7.43       -9.50     17.34 o 
  -9   5  17       68.44       75.05     14.61 o 
  -7   5  17      680.64      806.37     32.72 o 
  -5   5  17        0.91       -1.64     12.28 o 
  -3   5  17      637.24      597.51     31.55 o 
  -1   5  17       74.27       87.71     16.81 o 
   1   5  17       64.19       93.93     18.50 o 
   3   5  17      160.61      105.06     25.34 o 
   5   5  17      260.33      252.31     28.77 o 
   7   5  17      219.45      204.10     17.47 o 
   9   5  17       39.72       30.88     18.09 o 
  11   5  17        1.44       -2.79     17.27 o 
  13   5  17       43.88       54.69     24.84 o 
 -12   6  17       26.13       28.50     13.35 o 
 -10   6  17       11.28        8.48     12.90 o 
  -8   6  17        1.67        7.28     18.61 o 
  -6   6  17       93.10      110.42     17.45 o 
  -4   6  17        6.61        5.27     12.74 o 
  -2   6  17       20.82       21.63     14.57 o 
   0   6  17      312.92      282.52     26.25 o 
   2   6  17       58.26       46.58     22.85 o 
   4   6  17      478.15      428.95     34.28 o 
   6   6  17        5.94        1.57     16.31 o 
   8   6  17       94.77       85.88     25.97 o 
  10   6  17       20.06       23.06     17.88 o 
  12   6  17        3.11      -13.28     23.00 o 
 -11   7  17       33.15       18.55     14.07 o 
  -9   7  17       52.48       57.84     15.21 o 
  -7   7  17      350.03      358.24     25.87 o 
  -5   7  17      518.21      586.07     31.85 o 
  -3   7  17      195.90      202.10     22.06 o 
  -1   7  17      524.70      547.77     40.39 o 
   1   7  17       47.26       46.53     18.06 o 
   3   7  17      392.61      433.20     34.07 o 
   5   7  17      221.39      172.39     30.60 o 
   7   7  17       19.19      -14.37     25.90 o 
   9   7  17       10.21        9.98     13.75 o 
  11   7  17       18.67       14.12     17.77 o 
 -12   8  17        0.87      -12.45     19.64 o 
 -10   8  17       20.47       30.89     21.99 o 
  -8   8  17        9.23        5.15     19.83 o 
  -6   8  17       25.97       16.25     13.15 o 
  -4   8  17        7.24       12.70     13.40 o 
  -2   8  17      574.73      604.22     47.97 o 
   0   8  17       38.05        7.97     15.80 o 
   2   8  17      235.75      291.52     29.05 o 
   4   8  17      110.13      124.02     26.42 o 
   6   8  17        7.33        4.40     21.14 o 
   8   8  17       45.79       30.01     26.12 o 
  10   8  17      123.12      129.06     19.22 o 
 -11   9  17       26.56       60.69     26.69 o 
  -9   9  17       50.25       43.60     34.79 o 
  -7   9  17        4.30        9.42     21.90 o 
  -5   9  17       15.62       32.96     14.29 o 
  -3   9  17       99.18      145.57     20.60 o 
  -1   9  17      473.14      526.73     34.84 o 
   1   9  17      145.50      148.02     26.28 o 
   3   9  17       29.07        6.83     28.58 o 
   5   9  17       21.21       19.79     21.15 o 
   7   9  17       35.64       37.31     24.35 o 
   9   9  17        5.28       26.58     33.03 o 
  -8  10  17      192.15      235.49     37.98 o 
  -6  10  17       89.19       83.65     21.34 o 
  -4  10  17       12.71        3.75     13.97 o 
  -2  10  17        0.01        4.30     17.05 o 
   0  10  17        3.46        3.84     17.58 o 
   2  10  17       44.33       36.01     25.29 o 
   4  10  17        0.01      -18.17     18.17 o 
   6  10  17        2.12       -5.34     20.79 o 
   8  10  17       99.50      100.12     29.59 o 
  -7  11  17       80.71       44.84     35.00 o 
  -5  11  17       22.70        4.72     15.11 o 
  -3  11  17       67.70       57.35     19.76 o 
  -1  11  17       60.78       70.97     22.64 o 
   1  11  17       23.13       41.42     32.11 o 
   3  11  17       42.19       29.59     22.03 o 
   5  11  17       38.93       31.70     50.47 o 
   7  11  17        1.99        5.27     24.20 o 
  -4  12  17       21.67        6.81     16.64 o 
  -2  12  17        3.52       -3.12     18.39 o 
   0  12  17       45.98       61.07     22.87 o 
   2  12  17       91.78       70.91     25.73 o 
   4  12  17       13.13        2.94     22.40 o 
 -14   0  18       97.89      101.30     38.75 o 
 -12   0  18      112.29      168.39     40.28 o 
 -10   0  18      200.13      304.95     48.70 o 
  -8   0  18      431.48      399.17     54.61 o 
  -6   0  18        0.13       28.20     24.77 o 
  -4   0  18      692.15      698.35     65.14 o 
  -2   0  18       21.61       52.32     30.94 o 
   0   0  18      554.04      475.21     69.40 o 
   2   0  18      712.02      731.75     33.66 o 
   4   0  18      597.86      522.62     37.45 o 
   6   0  18      499.42      474.70     38.98 o 
   8   0  18       28.67       23.29     20.00 o 
  10   0  18      463.66      470.56     45.36 o 
  12   0  18       12.03      -18.46     33.15 o 
 -13   1  18       19.63        2.76     21.22 o 
 -11   1  18       41.10       37.86     21.99 o 
  -9   1  18       59.10       56.09     21.09 o 
  -7   1  18      111.43      142.02     25.96 o 
  -5   1  18       18.49       10.83     17.27 o 
  -3   1  18      304.05      311.18     39.24 o 
  -1   1  18       24.02       12.59     15.30 o 
   1   1  18        2.69      -10.49     10.49 o 
   3   1  18      211.35      221.64     15.30 o 
   5   1  18        4.56       13.86     12.27 o 
   7   1  18       18.74       -8.77     12.31 o 
   9   1  18        0.93       26.15     22.09 o 
  11   1  18       11.63       23.59     17.45 o 
  13   1  18        0.68        8.89     22.86 o 
 -12   2  18       63.52       22.75     22.15 o 
 -10   2  18      373.17      448.21     40.41 o 
  -8   2  18        0.53        6.74     18.49 o 
  -6   2  18       59.91       86.37     23.20 o 
  -4   2  18      545.90      591.75     44.44 o 
  -2   2  18        7.36      -10.93     10.93 o 
   0   2  18      205.70      211.30     21.29 o 
   2   2  18        6.81        8.14     13.16 o 
   4   2  18      228.48      241.69     15.60 o 
   6   2  18      161.62      129.19     25.81 o 
   8   2  18       42.51       40.50     15.12 o 
  10   2  18      223.04      291.58     26.81 o 
  12   2  18        0.00      -15.88     17.56 o 
 -13   3  18        8.89      -27.18     27.18 o 
 -11   3  18       40.58       40.48     22.74 o 
  -9   3  18       25.04       12.28     19.81 o 
  -7   3  18      310.53      281.86     31.69 o 
  -5   3  18      183.23      189.89     28.14 o 
  -3   3  18        2.73       -9.12      9.12 o 
  -1   3  18      457.67      459.96     28.87 o 
   1   3  18      219.00      234.63     29.32 o 
   3   3  18      264.42      248.06     23.22 o 
   5   3  18       91.36       66.71     10.74 o 
   7   3  18        2.05       -8.48     13.36 o 
   9   3  18       33.42       21.63     15.43 o 
  11   3  18        3.10       10.85     17.85 o 
  13   3  18        0.00       42.21     44.48 o 
 -12   4  18        0.02       20.40     21.03 o 
 -10   4  18       24.22       42.11     20.88 o 
  -8   4  18        5.13        5.62     18.73 o 
  -6   4  18      128.86      141.33     23.72 o 
  -4   4  18       31.13       30.20     16.74 o 
  -2   4  18       70.39       41.96     15.07 o 
   0   4  18       13.48        4.92     14.16 o 
   2   4  18        0.58       -6.46     14.18 o 
   4   4  18      173.16      152.33     23.54 o 
   6   4  18      391.31      363.46     30.96 o 
   8   4  18       52.25       72.19     15.00 o 
  10   4  18       79.86       65.17     18.94 o 
  12   4  18       73.39      125.65     25.41 o 
 -11   5  18       15.43        5.85     19.89 o 
  -9   5  18        7.74        7.25     19.11 o 
  -7   5  18        0.96       10.97     11.91 o 
  -5   5  18       10.91       25.86     13.27 o 
  -3   5  18       35.20       27.26     23.18 o 
  -1   5  18      365.66      379.38     29.28 o 
   1   5  18      265.23      223.42     24.63 o 
   3   5  18       46.41       46.10     35.10 o 
   5   5  18       11.50       27.08     18.32 o 
   7   5  18       61.37       41.08     17.71 o 
   9   5  18        8.99       13.53     38.93 o 
  11   5  18        0.79       -2.74     16.78 o 
 -12   6  18       36.89       51.33     28.99 o 
 -10   6  18       45.05       41.44     14.32 o 
  -8   6  18       63.08       34.68     16.67 o 
  -6   6  18      302.95      262.47     22.47 o 
  -4   6  18        0.00       -7.35     17.90 o 
  -2   6  18      215.58      219.36     23.30 o 
   0   6  18       64.38       76.39     18.93 o 
   2   6  18        4.84      -13.88     13.88 o 
   4   6  18      167.35      154.76     24.08 o 
   6   6  18        6.54       -1.32     17.06 o 
   8   6  18        9.64        8.40     23.14 o 
  10   6  18        0.02       22.49     16.82 o 
 -11   7  18        0.00        9.72     13.73 o 
  -9   7  18       16.20       14.75     14.56 o 
  -7   7  18       10.42       10.36     12.91 o 
  -5   7  18        1.58      -10.06     10.06 o 
  -3   7  18      170.24      172.58     35.74 o 
  -1   7  18      209.05      189.55     23.58 o 
   1   7  18       60.90       41.54     24.37 o 
   3   7  18       22.38       38.95     23.16 o 
   5   7  18       13.35        9.01     25.50 o 
   7   7  18       11.21      -14.29     20.89 o 
   9   7  18       23.94       80.22     31.19 o 
 -10   8  18       19.36       20.11     21.77 o 
  -8   8  18       19.58       21.38     14.21 o 
  -6   8  18        0.33      -12.11     15.22 o 
  -4   8  18       57.03       51.39     16.56 o 
  -2   8  18      141.68      145.38     21.78 o 
   0   8  18      330.89      328.97     29.47 o 
   2   8  18        0.00       -4.70     15.58 o 
   4   8  18       21.70       17.48     21.99 o 
   6   8  18        7.57      -11.24     36.60 o 
   8   8  18        2.50       -2.40     22.84 o 
  -9   9  18       39.34       73.83     27.30 o 
  -7   9  18        5.44       19.62     12.60 o 
  -5   9  18        0.37       -8.68     13.99 o 
  -3   9  18       84.49       73.60     18.90 o 
  -1   9  18      123.72      145.94     22.92 o 
   1   9  18        3.68      -15.43     34.33 o 
   3   9  18        0.01      -11.84     18.05 o 
   5   9  18       21.61       33.36     29.51 o 
   7   9  18       20.07       10.31     23.06 o 
  -6  10  18        3.70      -13.69     13.69 o 
  -4  10  18       20.45       37.06     23.46 o 
  -2  10  18        5.99       28.61     23.04 o 
   0  10  18        1.72       -1.78     18.38 o 
   2  10  18        0.08      -16.42     18.61 o 
   4  10  18        1.79        4.71     20.10 o 
   6  10  18        8.32      -21.41     21.41 o 
  -5  11  18        4.10       -7.47     19.84 o 
  -3  11  18       19.34       37.34     19.00 o 
  -1  11  18        2.18       14.71     21.98 o 
   1  11  18       12.07       35.42     40.10 o 
   3  11  18        2.33       29.10     30.28 o 
 -11   1  19        0.62       36.53     22.23 o 
  -9   1  19      220.22      273.18     45.15 o 
  -7   1  19        0.28       10.66     18.01 o 
  -5   1  19        0.17      -11.97     17.22 o 
  -3   1  19       47.24       38.30     20.53 o 
  -1   1  19      381.14      304.45     29.01 o 
   1   1  19      128.24      101.84     13.16 o 
   3   1  19        1.76      -11.98     11.98 o 
   5   1  19       13.37       18.48     12.30 o 
   7   1  19       95.43       96.24     18.13 o 
   9   1  19      335.31      373.44     28.22 o 
  11   1  19       57.86       69.42     22.13 o 
 -12   2  19       29.16        3.22     21.38 o 
 -10   2  19       83.48      100.78     26.01 o 
  -8   2  19       29.97       66.10     22.17 o 
  -6   2  19       37.84       50.73     41.15 o 
  -4   2  19        6.99        2.26     17.50 o 
  -2   2  19        0.70       -1.76     14.73 o 
   0   2  19        0.03      -15.38     15.38 o 
   2   2  19        0.14      -11.80     14.94 o 
   4   2  19        0.11      -12.41     12.41 o 
   6   2  19       25.12        7.94     13.42 o 
   8   2  19        0.22       24.74     14.99 o 
  10   2  19       41.91       34.71     17.10 o 
 -11   3  19       13.95       10.01     21.20 o 
  -9   3  19      159.60      180.46     29.49 o 
  -7   3  19      114.28      127.10     26.29 o 
  -5   3  19        0.00        6.47     17.64 o 
  -3   3  19      115.40      132.53     14.50 o 
  -1   3  19       30.94       48.93     14.73 o 
   1   3  19       11.79       27.15     15.02 o 
   3   3  19       78.55      114.56     20.14 o 
   5   3  19      176.46      215.51     23.52 o 
   7   3  19       35.84       54.67     13.55 o 
   9   3  19       39.69       52.06     18.27 o 
  11   3  19        0.20       -1.32     17.90 o 
 -10   4  19       15.72        2.10     20.13 o 
  -8   4  19        0.55       -6.56     18.77 o 
  -6   4  19       82.49       44.03     21.30 o 
  -4   4  19        6.23       -3.44     11.50 o 
  -2   4  19        8.09       22.85     14.48 o 
   0   4  19      102.56      125.03     22.31 o 
   2   4  19       41.89       60.87     26.57 o 
   4   4  19        9.81       11.91     16.79 o 
   6   4  19        6.90        4.42     15.43 o 
   8   4  19       19.22        5.85     12.24 o 
  10   4  19       23.50        9.83     16.98 o 
 -11   5  19        0.21       -0.86     20.84 o 
  -9   5  19      122.72      135.31     35.80 o 
  -7   5  19       45.49       32.45     12.23 o 
  -5   5  19        4.10       -1.38     12.61 o 
  -3   5  19        3.47        1.43     11.49 o 
  -1   5  19      194.57      241.46     47.12 o 
   1   5  19       24.19       40.88     16.81 o 
   3   5  19       12.67       -9.30     15.19 o 
   5   5  19       33.38       17.61     17.72 o 
   7   5  19       60.07       33.48     32.43 o 
   9   5  19        0.53       -6.03     13.82 o 
 -10   6  19        2.98        9.01     19.63 o 
  -8   6  19        1.84       -7.13     13.08 o 
  -6   6  19      127.12      118.91     20.04 o 
  -4   6  19       73.10       64.01     14.07 o 
  -2   6  19        3.46        1.95     14.65 o 
   0   6  19       49.45       33.69     16.88 o 
   2   6  19      223.03      200.93     26.07 o 
   4   6  19       15.44       23.19     18.58 o 
   6   6  19       20.20       23.48     49.47 o 
   8   6  19       18.34       48.11     25.27 o 
  -9   7  19       47.13       30.44     15.11 o 
  -7   7  19        0.25        3.38     18.10 o 
  -5   7  19       60.07       56.43     26.88 o 
  -3   7  19        5.18      -14.43     14.43 o 
  -1   7  19      133.86      154.01     22.51 o 
   1   7  19       12.14       25.21     17.21 o 
   3   7  19       13.16       15.02     17.73 o 
   5   7  19       31.24       28.23     22.35 o 
   7   7  19       39.56       36.12     24.46 o 
  -8   8  19       22.05       34.23     15.81 o 
  -6   8  19      130.65      187.20     21.52 o 
  -4   8  19       91.01       66.07     19.55 o 
  -2   8  19        8.38       16.20     19.77 o 
   0   8  19       58.59       53.60     18.82 o 
   2   8  19      103.03       86.68     24.93 o 
   4   8  19        2.56      -18.40     18.40 o 
   6   8  19       36.31       29.73     24.30 o 
  -5   9  19       11.27      -13.81     14.29 o 
  -3   9  19      125.44      132.78     23.08 o 
  -1   9  19      106.93       98.12     41.03 o 
   1   9  19      104.52       89.65     25.40 o 
   3   9  19      222.38      272.38     36.11 o 
   5   9  19       45.73       34.55     25.03 o 
  -4  10  19       14.24       -6.22     17.42 o 
  -2  10  19       14.50        2.71     19.46 o 
   0  10  19       33.88       37.76     21.64 o 
   2  10  19       14.99       26.65     21.92 o 
 -10   0  20        1.92       32.13     34.76 o 
  -8   0  20       65.66       61.11     37.11 o 
  -6   0  20        0.06        5.77     25.07 o 
  -4   0  20        3.90      -25.10     25.10 o 
  -2   0  20      417.14      497.91     62.97 o 
   0   0  20      633.11      633.04     72.45 o 
   2   0  20       73.32       75.17     47.83 o 
   4   0  20       37.60       37.94     19.85 o 
   6   0  20       11.24        1.90     17.88 o 
   8   0  20      105.06      126.64     27.74 o 
  10   0  20      153.98      226.55     35.97 o 
  -9   1  20       18.94        5.39     29.32 o 
  -7   1  20        0.10        4.27     19.19 o 
  -5   1  20       44.59       83.86     24.55 o 
  -3   1  20       37.85       22.58     21.65 o 
  -1   1  20       29.12       28.81     23.15 o 
   1   1  20        5.73      -14.95     16.32 o 
   3   1  20      148.51      146.27     21.59 o 
   5   1  20        0.30       -8.34     10.21 o 
   7   1  20       25.25       27.30     21.00 o 
   9   1  20        2.30        5.39     15.37 o 
 -10   2  20       92.77      115.31     32.66 o 
  -8   2  20       28.01       16.22     22.83 o 
  -6   2  20        0.01       -4.64     18.58 o 
  -4   2  20      107.89       97.25     24.76 o 
  -2   2  20      203.63      250.65     49.76 o 
   0   2  20       47.82       47.10     16.76 o 
   2   2  20       53.47       46.78     16.31 o 
   4   2  20       13.47        2.58     13.41 o 
   6   2  20       90.02      104.45     14.42 o 
   8   2  20       24.63       36.07     15.36 o 
  -9   3  20        0.24       -1.42     20.69 o 
  -7   3  20       22.15       29.60     21.54 o 
  -5   3  20       14.88       37.60     21.03 o 
  -3   3  20        0.16        2.13     19.69 o 
  -1   3  20      235.35      303.99     22.78 o 
   1   3  20      155.61      159.37     21.46 o 
   3   3  20        0.14        6.10     20.83 o 
   5   3  20        3.78        2.42     14.78 o 
   7   3  20       21.86       -0.38     12.83 o 
   9   3  20       16.31       -1.38     15.20 o 
  -8   4  20       34.01       59.69     24.20 o 
  -6   4  20       12.58       21.95     19.65 o 
  -4   4  20       40.99       15.07     20.66 o 
  -2   4  20       56.10       40.76     16.58 o 
   0   4  20      159.03      143.11     21.30 o 
   2   4  20       13.35       21.88     16.61 o 
   4   4  20        1.20       -9.23     15.79 o 
   6   4  20        1.84        2.07     15.58 o 
   8   4  20       26.46       32.68     12.62 o 
  -9   5  20       28.57       29.10     23.12 o 
  -7   5  20        6.59       13.66     20.93 o 
  -5   5  20       29.47        5.13     12.56 o 
  -3   5  20       12.79       22.25     13.35 o 
  -1   5  20       57.08       80.69     18.60 o 
   1   5  20       21.32       21.10     16.13 o 
   3   5  20       38.44       30.27     26.65 o 
   5   5  20        9.94        5.87     20.78 o 
   7   5  20       30.86       42.42     26.63 o 
  -8   6  20        0.22       -2.15     19.97 o 
  -6   6  20       77.12       94.22     30.97 o 
  -4   6  20        3.87      -15.04     15.04 o 
  -2   6  20      242.48      223.12     25.15 o 
   0   6  20      274.90      255.63     27.53 o 
   2   6  20        0.63        9.70     16.39 o 
   4   6  20        0.75       -8.80     16.75 o 
   6   6  20       40.93      111.38     28.04 o 
  -5   7  20       32.17       35.90     27.29 o 
  -3   7  20       11.93        7.49     15.80 o 
  -1   7  20       42.96       49.18     18.66 o 
   1   7  20        4.12       -0.08     15.88 o 
   3   7  20       40.62       34.35     19.35 o 
   5   7  20        4.91       17.50     22.95 o 
  -4   8  20       12.46       18.65     13.48 o 
  -2   8  20        0.82      -14.92     14.92 o 
   0   8  20        0.63       -4.60     16.44 o 
   2   8  20       69.43       51.82     27.47 o 
   4   8  20       63.78       56.80     24.50 o 
  -7   1  21       45.05       65.47     39.56 o 
  -5   1  21        6.15       25.49     20.54 o 
  -3   1  21        0.01      -18.22     18.22 o 
  -1   1  21      392.17      370.48     47.42 o 
   1   1  21       80.64       75.96     22.28 o 
   3   1  21        2.80       -4.43     12.01 o 
   5   1  21       12.20        6.91     14.73 o 
   7   1  21        9.49        7.43     13.95 o 
  -8   2  21        1.85       42.60     24.91 o 
  -6   2  21        0.31       16.92     21.33 o 
  -4   2  21       82.35       73.66     46.08 o 
  -2   2  21       99.81      139.07     49.17 o 
   0   2  21      204.68      249.46     38.10 o 
   2   2  21       23.51       13.86     14.96 o 
   4   2  21        2.25       20.42     14.91 o 
   6   2  21        8.50      -12.12     15.67 o 
  -7   3  21        0.45      -19.17     19.17 o 
  -5   3  21        6.33       22.71     54.11 o 
  -3   3  21       10.83        6.64     21.40 o 
  -1   3  21        0.26       27.20     17.33 o 
   1   3  21       55.89       25.90     16.49 o 
   3   3  21       25.26       20.60     22.56 o 
   5   3  21        9.12       10.72     16.34 o 
   7   3  21       25.73       37.84     28.49 o 
  -6   4  21       34.16       44.45     22.79 o 
  -4   4  21        2.38       -6.53     19.38 o 
  -2   4  21        3.27       -9.83     11.14 o 
   0   4  21       26.69       24.85     15.96 o 
   2   4  21        0.29       -9.16     15.54 o 
   4   4  21        9.51       13.12     23.14 o 
   6   4  21       42.36       26.57     20.53 o 
  -5   5  21        5.97        7.69     20.47 o 
  -3   5  21       28.54       17.19     19.30 o 
  -1   5  21       78.78       74.78     18.99 o 
   1   5  21       32.98       65.49     19.70 o 
   3   5  21       16.29       21.27     18.64 o 
   5   5  21        6.61       -3.29     17.61 o 
  -4   6  21       67.76       89.29     18.85 o 
  -2   6  21       24.47       54.18     32.12 o 
   0   6  21       10.38       23.12     17.79 o 
   2   6  21        0.16      -15.61     15.61 o 
  -1   7  21      125.92      209.57     42.66 o 
  -4   0  22       50.16       32.12     33.22 o 
  -2   0  22       94.17      151.46     46.69 o 
   0   0  22       29.88       40.27     33.62 o 
   2   0  22       14.05       25.01     24.58 o 
   4   0  22        0.77       25.45     27.02 o 
  -3   1  22       12.17       -2.18     22.55 o 
  -1   1  22        2.10        7.92     23.31 o 
   1   1  22        4.57        1.72     30.27 o 
   3   1  22       60.12       23.29     29.15 o 
  -4   2  22        7.25        8.07     21.54 o 
  -2   2  22        1.15       36.92     23.14 o 
   0   2  22        1.46       50.86     20.74 o 
   2   2  22       83.30       91.09     25.95 o 
  -3   3  22       36.85       66.95     27.21 o 
  -1   3  22      244.17      239.39     29.88 o 
   1   3  22       54.55       47.66     21.69 o 
   0   4  22        8.51       27.45     32.05 o 
                                                 
